# Supplementary material for: Yeast Deletomics to Uncover Gadolinium Toxicity Targets and Resistance Mechanisms
Source: Microorganisms. 2023 Aug 19;11(8):2113. doi: 10.3390/microorganisms11082113 (PMC10459663; doi:10.3390/microorganisms11082113)
Supplement: Supplementary file 1 [file microorganisms-11-02113-s001.zip]

Archive with 1 entries (1 files):
- microorganisms-2508478-supplementary.xlsx
