# Supplementary material for: Yeast Deletomics to Uncover Gadolinium Toxicity Targets and Resistance Mechanisms
Source: Microorganisms. 2023 Aug 19;11(8):2113. doi: 10.3390/microorganisms11082113 (PMC10459663; doi:10.3390/microorganisms11082113)
Supplement: Supplementary file 1 [file microorganisms-11-02113-s001.zip › microorganisms-2508478-supplementary.xlsx]

## Sheet: Supplemental Table S1
Supplemental Table S1. Detailed phenotypes and related information on the genes whose disruption affects gadolinium tolerance. Sensitivity and resistance levels were allocated to mutant strains as follows: low sensitivity (LS), medium sensitivity (MS), high sensitivity (HS) and low resistance (LR), medium resistance (MR), and high resistance (HR).
SGD ID	ORF	ORF name	ORF name description	Gd	Description	Human ortholog	Human ortholog description	OMIM disease associated
S000000331	YBR127C	VMA2	Vacuolar Membrane Atpase	MS	Subunit B of V1 peripheral membrane domain of vacuolar H+-ATPase; electrogenic proton pump found throughout the endomembrane system; contains nucleotide binding sites; also detected in the cytoplasm; protein abundance increases in response to DNA replication stress; human homolog ATP6V1B1, implicated in autosomal-recessive distal renal tubular acidosis (RTA) with sensorineural deafness, complemen…	ATP6V1B2,ATP6V1B1	ATPase, H+ transporting, lysosomal 56/58kDa, V1 subunit B2,ATPase, H+ transporting, lysosomal 56/58kDa, V1 subunit B1	ZIMMERMANN-LABAND SYNDROME 2; ZLS2,RENAL TUBULAR ACIDOSIS, DISTAL, WITH PROGRESSIVE NERVE DEAFNESS
S000002980	YGL012W	ERG4	ERGosterol biosynthesis	MS	C-24(28) sterol reductase; catalyzes the final step in ergosterol biosynthesis; mutants are viable, but lack ergosterol	DHCR7	7-dehydrocholesterol reductase	SMITH-LEMLI-OPITZ SYNDROME; SLOS
S000005378	YOL018C	TLG2	T-snare affecting a Late Golgi compartment	MS	Syntaxin-like t-SNARE; forms a complex with Tlg1p and Vti1p and mediates fusion of endosome-derived vesicles with the late Golgi; required along with VPS45 for an early step of the constitutive CVT pathway; interactions with Vps45 prevents Tlg2p degradation, and facilitates t-SNARE complex formation; homologous to mammalian SNARE protein syntaxin 16 (Sx16)	STX16	syntaxin 16	PSEUDOHYPOPARATHYROIDISM, TYPE IB; PHP1B
S000000623	YCR028C	FEN2	FENpropimorph resistance	MS	Plasma membrane H+-pantothenate symporter; confers sensitivity to the antifungal agent fenpropimorph; relocalizes from vacuole to cytoplasm upon DNA replication stress	SLC17A9,SLC17A5,SLC17A5	solute carrier family 17 (vesicular nucleotide transporter), member 9,solute carrier family 17 (acidic sugar transporter), member 5,solute carrier family 17 (acidic sugar transporter), member 5	POROKERATOSIS 8, DISSEMINATED SUPERFICIAL ACTINIC TYPE; POROK8,INFANTILE SIALIC ACID STORAGE DISEASE; ISSD,SALLA DISEASE; SD
S000003440	YGR208W	SER2	SERine requiring	MS	Phosphoserine phosphatase of the phosphoglycerate pathway; involved in serine and glycine biosynthesis, expression is regulated by the available nitrogen source	PSPH	phosphoserine phosphatase	PHOSPHOSERINE PHOSPHATASE DEFICIENCY; PSPHD
S000003026	YGL058W	RAD6	RADiation sensitive	MS	Ubiquitin-conjugating enzyme (E2); involved in postreplication repair as a heterodimer with Rad18p, regulation of K63 polyubiquitination in response to oxidative stress, DSBR and checkpoint control as a heterodimer with Bre1p, ubiquitin-mediated N-end rule protein degradation as a heterodimer with Ubr1p, ERAD with Ubr1p in the absence of canonical ER membrane ligases, and Rpn4p turnover as part o…	UBE2B,UBE2A	ubiquitin-conjugating enzyme E2B,ubiquitin-conjugating enzyme E2A	MENTAL RETARDATION, X-LINKED, SYNDROMIC, NASCIMENTO TYPE; MRXSN
S000005952	YPL031C	PHO85	PHOsphate metabolism	MS	Cyclin-dependent kinase; has ten cyclin partners; involved in regulating the cellular response to nutrient levels and environmental conditions and progression through the cell cycle; human lissencephaly-associated homolog CDK5 functionally complements null mutation	CDK5,CDK14,CDK15,CDK16,CDK17,CDK18	cyclin-dependent kinase 5,cyclin-dependent kinase 14,cyclin-dependent kinase 15,cyclin-dependent kinase 16,cyclin-dependent kinase 17,cyclin-dependent kinase 18	LISSENCEPHALY 7 WITH CEREBELLAR HYPOPLASIA; LIS7
S000004010	YLR020C	YEH2	Yeast steryl Ester Hydrolase	MS	Steryl ester hydrolase; catalyzes steryl ester hydrolysis at the plasma membrane; involved in sterol metabolism; YEH2 has a paralog, YEH1, that arose from the whole genome duplication	LIPN,LIPA,LIPF,LIPK,LIPM	lipase, family member N,lipase A, lysosomal acid, cholesterol esterase,lipase, gastric,lipase, family member K,lipase, family member M	ICHTHYOSIS, CONGENITAL, AUTOSOMAL RECESSIVE 8; ARCI8,LYSOSOMAL ACID LIPASE DEFICIENCY
S000006153	YPL232W	SSO1	Supressor of Sec One	MS	Plasma membrane t-SNARE; involved in fusion of secretory vesicles at the plasma membrane and in vesicle fusion during sporulation; forms a complex with Sec9p that binds v-SNARE Snc2p; syntaxin homolog; functionally redundant with Sso2p; SSO1 has a paralog, SSO2, that arose from the whole genome duplication	STX4,STX11,STX1A,STX1B,STX2,STX3	syntaxin 4,syntaxin 11,syntaxin 1A (brain),syntaxin 1B,syntaxin 2,syntaxin 3	HEMOPHAGOCYTIC LYMPHOHISTIOCYTOSIS, FAMILIAL, 4; FHL4,GENERALIZED EPILEPSY WITH FEBRILE SEIZURES PLUS, TYPE 9; GEFSP9
S000004795	YMR183C	SSO2	Supressor of Sec One	MS	Plasma membrane t-SNARE; involved in fusion of secretory vesicles at the plasma membrane; syntaxin homolog that is functionally redundant with Sso1p; SSO2 has a paralog, SSO1, that arose from the whole genome duplication	STX4,STX11,STX1A,STX1B,STX2,STX3	syntaxin 4,syntaxin 11,syntaxin 1A (brain),syntaxin 1B,syntaxin 2,syntaxin 3	HEMOPHAGOCYTIC LYMPHOHISTIOCYTOSIS, FAMILIAL, 4; FHL4,GENERALIZED EPILEPSY WITH FEBRILE SEIZURES PLUS, TYPE 9; GEFSP9
S000005622	YOR096W	RPS7A	Ribosomal Protein of the Small subunit	MS	Protein component of the small (40S) ribosomal subunit; interacts with Kti11p; deletion causes hypersensitivity to zymocin; homologous to mammalian ribosomal protein S7, no bacterial homolog; RPS7A has a paralog, RPS7B, that arose from the whole genome duplication	RPS7	ribosomal protein S7	DIAMOND-BLACKFAN ANEMIA 8; DBA8
S000004486	YML024W	RPS17A	Ribosomal Protein of the Small subunit	MS	Ribosomal protein 51 (rp51) of the small (40s) subunit; homologous to mammalian ribosomal protein S17, no bacterial homolog; RPS17A has a paralog, RPS17B, that arose from the whole genome duplication	RPS17	ribosomal protein S17	DIAMOND-BLACKFAN ANEMIA 4; DBA4
S000000876	YER074W	RPS24A	Ribosomal Protein of the Small subunit	MS	Protein component of the small (40S) ribosomal subunit; homologous to mammalian ribosomal protein S24, no bacterial homolog; RPS24A has a paralog, RPS24B, that arose from the whole genome duplication	RPS24	ribosomal protein S24	DIAMOND-BLACKFAN ANEMIA 3; DBA3
S000005246	YNL302C	RPS19B	Ribosomal Protein of the Small subunit	MS	Protein component of the small (40S) ribosomal subunit; required for assembly and maturation of pre-40 S particles; homologous to mammalian ribosomal protein S19, no bacterial homolog; mutations in human RPS19 are associated with Diamond Blackfan anemia; RPS19B has a paralog, RPS19A, that arose from the whole genome duplication	RPS19	ribosomal protein S19	DIAMOND-BLACKFAN ANEMIA 1; DBA1
S000004986	YNL041C	COG6	Conserved Oligomeric Golgi complex	MS	Component of the conserved oligomeric Golgi complex; a cytosolic tethering complex (Cog1p through Cog8p) that functions in protein trafficking to mediate fusion of transport vesicles to Golgi compartments	COG6,COG6	component of oligomeric golgi complex 6,component of oligomeric golgi complex 6	CONGENITAL DISORDER OF GLYCOSYLATION, TYPE IIl; CDG2L,SHAHEEN SYNDROME; SHNS
S000000391	YBR187W	GDT1	Gcr1 Dependent Translation factor	MS	Calcium transporter localized to the cis- and medial-Golgi apparatus; required for protein glycosylation; GFP-fusion protein localizes to the vacuole; TMEM165, a human gene which causes Congenital Disorders of Glycosylation is orthologous and functionally complements the null allele; expression pattern and physical interactions suggest a possible role in ribosome biogenesis; expression reduced in…	TMEM165	transmembrane protein 165	CONGENITAL DISORDER OF GLYCOSYLATION, TYPE IIk; CDG2K
S000004996	YNL051W	COG5	Conserved Oligomeric Golgi complex	MS	Component of the conserved oligomeric Golgi complex; a cytosolic tethering complex (Cog1p through Cog8p) that functions in protein trafficking to mediate fusion of transport vesicles to Golgi compartments	COG5	component of oligomeric golgi complex 5	CONGENITAL DISORDER OF GLYCOSYLATION, TYPE IIi; CDG2I
S000004388	YLR396C	VPS33	Vacuolar Protein Sorting	MS	ATP-binding protein that is a subunit of the HOPS and CORVET complexes; essential for protein sorting, vesicle docking, and fusion at the vacuole; binds to SNARE domains	VPS33B,VPS33A	vacuolar protein sorting 33 homolog B (yeast),vacuolar protein sorting 33 homolog A (S. cerevisiae)	ARTHROGRYPOSIS, RENAL DYSFUNCTION, AND CHOLESTASIS 1; ARCS1
S000002264	YDL106C	PHO2	PHOsphate metabolism	MS	Homeobox transcription factor; regulatory targets include genes involved in phosphate metabolism; binds cooperatively with Pho4p to the PHO5 promoter; phosphorylation of Pho2p facilitates interaction with Pho4p; relocalizes to the cytosol in response to hypoxia	PITX3,DMBX1,PITX1,PITX1,PITX3	paired-like homeodomain 3,diencephalon/mesencephalon homeobox 1,paired-like homeodomain 1,paired-like homeodomain 1,paired-like homeodomain 3	ANTERIOR SEGMENT MESENCHYMAL DYSGENESIS; ASMD,CLUBFOOT, CONGENITAL, WITH OR WITHOUT DEFICIENCY OF LONG BONES AND/OR MIRROR-IMAGE POLYDACTYLY; CCF,LIEBENBERG SYNDROME; LBNBG,CATARACT 11, MULTIPLE TYPES; CTRCT11
S000005482	YOL122C	SMF1	Suppressor of Mitochondria import Function	MS	Divalent metal ion transporter; broad specificity for di-valent and tri-valent metals; post-translationally regulated by levels of metal ions; member of the Nramp family of metal transport proteins	SLC11A2,SLC11A1,SLC11A1	solute carrier family 11 (proton-coupled divalent metal ion transporter), member 2,solute carrier family 11 (proton-coupled divalent metal ion transporter), member 1,solute carrier family 11 (proton-coupled divalent metal ion transporter), member 1	ANEMIA, HYPOCHROMIC MICROCYTIC, WITH IRON OVERLOAD 1; AHMIO1,MYCOBACTERIUM TUBERCULOSIS, SUSCEPTIBILITY TO MYCOBACTERIUM TUBERCULOSIS, PROTECTION AGAINST, INCLUDED,BURULI ULCER, SUSCEPTIBILITY TO
S000005972	YPL051W	ARL3	ADP-Ribosylation factor-Like	MS	ARF-like small GTPase of the RAS superfamily; required for recruitment of Arl1p, a GTPase that regulates membrane traffic, to the Golgi apparatus; NatC-catalyzed N-terminal acetylation regulates Golgi membrane association mediated by interaction with membrane receptor, Sys1p; similar to ADP-ribosylation factor and orthologous to mammalian ARFRP1	ARFRP1	ADP-ribosylation factor related protein 1	-
S000000690	YCR094W	CDC50	Cell Division Cycle	MS	Endosomal protein that interacts with phospholipid flippase Drs2p; interaction with Cdc50p is essential for Drs2p catalytic activity; mutations affect cell polarity and polarized growth; similar to Lem3p; CDC50 has a paralog, YNR048W, that arose from the whole genome duplication	TMEM30B,TMEM30A	transmembrane protein 30B,transmembrane protein 30A	-
S000003191	YGL223C	COG1	Conserved Oligomeric Golgi complex	MS	Essential component of the conserved oligomeric Golgi complex; a cytosolic tethering complex (Cog1p through Cog8p) that functions in protein trafficking to mediate fusion of transport vesicles to Golgi compartments	-	-	-
S000001727	YKR019C	IRS4	ncreased rDNA Silencing	MS	EH domain-containing protein; involved in regulating phosphatidylinositol 4,5-bisphosphate levels and autophagy; Irs4p and Tax4p bind and activate the PtdIns phosphatase Inp51p; Irs4p and Tax4p are involved in localizing Atg17p to the PAS; IRS4 has a paralog, TAX4, that arose from the whole genome duplication	SRL,EHD1,EHD2,EHD3,EHD4	sarcalumenin,EH-domain containing 1,EH-domain containing 2,EH-domain containing 3,EH-domain containing 4	-
S000007587	YBL071W-A	KTI11	Kluveromyces lactis Toxin Insensitive	MS	Zn-ribbon protein that co-purifies with Dph1 and Dph2; in a complex required for synthesis of diphthamide on translation factor eEF2 and with Elongator subunits Iki3p, Elp2p, and Elp3p; involved in modification of wobble nucleosides in tRNAs; forms a stable heterodimer with Ats1p	DPH3	diphthamide biosynthesis 3	-
S000001897	YFR001W	LOC1	LOCalization of mRNA	MS	Nuclear protein involved in asymmetric localization of ASH1 mRNA; binds double-stranded RNA in vitro; constituent of 66S pre-ribosomal particles; required at post-transcriptional step for efficient retrotransposition; absence results in decreased Ty1 Gag:GFP protein levels; relocalizes from nucleus to cytoplasm upon DNA replication stress	-	-	-
S000005063	YNL119W	NCS2	Needs Cla4 to Survive	MS	Protein required for uridine thiolation of Lys(UUU) and Glu(UUC) tRNAs; required for the thiolation of uridine at the wobble position of Lys(UUU) and Glu(UUC) tRNAs; has a role in urmylation and in invasive and pseudohyphal growth; inhibits replication of Brome mosaic virus in S. cerevisiae	-	-	-
S000006147	YPL226W	NEW1	ATP binding cassette protein; cosediments with polysomes and is required for biogenesis of the small ribosomal subunit; Asn/Gln-rich rich region supports [NU+] prion formation and susceptibility to [PSI+] prion induction	MS	ATP binding cassette protein; cosediments with polysomes and is required for biogenesis of the small ribosomal subunit; Asn/Gln-rich rich region supports [NU+] prion formation and susceptibility to [PSI+] prion induction	ABCF1	ATP-binding cassette, sub-family F (GCN20), member 1	-
S000001930	YFR034C	PHO4	PHOsphate metabolism	MS	Basic helix-loop-helix (bHLH) transcription factor of the myc-family; activates transcription cooperatively with Pho2p in response to phosphate limitation; binding to 'CACGTG' motif is regulated by chromatin restriction, competitive binding of Cbf1p to the same DNA binding motif and cooperation with Pho2p; function is regulated by phosphorylation at multiple sites and by phosphate availability	-	-	-
S000004730	YMR123W	PKR1	Pichia farinosa Killer toxin Resistance	MS	V-ATPase assembly factor; functions with other V-ATPase assembly factors in the ER to efficiently assemble the V-ATPase membrane sector (V0); protein abundance increases in response to DNA replication stress	-	-	-
S000001763	YKR055W	RHO4	Ras HOmolog	MS	Non-essential small GTPase; member of the Rho/Rac subfamily of Ras-like proteins; likely to be involved in the establishment of cell polarity; has long N-terminal extension that plays an important role in Rho4p function and is shared with Rho4 homologs in other yeasts and filamentous fungi	RND3,RHOD	Rho family GTPase 3,ras homolog family member D	-
S000004029	YLR039C	RIC1	RIbosome Control	MS	Protein involved in retrograde transport to the cis-Golgi network; forms heterodimer with Rgp1p that acts as a GTP exchange factor for Ypt6p; involved in transcription of rRNA and ribosomal protein genes	RIC1	RIC1 homolog, RAB6A GEF complex partner 1	-
S000003038	YGL070C	RPB9	RNA Polymerase B	MS	RNA polymerase II subunit B12.6; contacts DNA; mutations affect transcription start site selection and fidelity of transcription	POLR2I	polymerase (RNA) II (DNA directed) polypeptide I, 14.5kDa	-
S000003657	YJL121C	RPE1	Ribulose 5-Phosphate Epimerase	MS	D-ribulose-5-phosphate 3-epimerase; catalyzes a reaction in the non-oxidative part of the pentose-phosphate pathway; mutants are sensitive to oxidative stress	RPE	ribulose-5-phosphate-3-epimerase	-
S000003288	YGR056W	RSC1	Remodel the Structure of Chromatin	MS	Component of the RSC chromatin remodeling complex; required for expression of mid-late sporulation-specific genes; contains two essential bromodomains, a bromo-adjacent homology (BAH) domain, and an AT hook; RSC1 has a paralog, RSC2, that arose from the whole genome duplication	PBRM1	polybromo 1	-
S000004395	YLR403W	SFP1	Split Finger Protein	MS	Regulates transcription of ribosomal protein and biogenesis genes; regulates response to nutrients and stress, G2/M transitions during mitotic cell cycle and DNA-damage response, and modulates cell size; regulated by TORC1 and Mrs6p; sequence of zinc finger, ChIP localization data, and protein-binding microarray (PBM) data, and computational analyses suggest it binds DNA directly at highly active…	JAZF1	JAZF zinc finger 1	-
S000001564	YKL081W	TEF4	Translation Elongation Factor	MS	Gamma subunit of translational elongation factor eEF1B; stimulates the binding of aminoacyl-tRNA (AA-tRNA) to ribosomes by releasing eEF1A (Tef1p/Tef2p) from the ribosomal complex	EEF1G	eukaryotic translation elongation factor 1 gamma	-
S000003337	YGR105W	VMA21	Vacuolar Membrane Atpase	MS	Integral membrane protein required for V-ATPase function; not an actual component of the vacuolar H+-ATPase (V-ATPase) complex; diverged ortholog of human XMEA (X-linked Myopathy with Excessive Autophagy); functions in the assembly of the V-ATPase; localized to the yeast endoplasmic reticulum (ER)	-	-	-
S000001102	YHR060W	VMA22	Vacuolar Membrane Atpase	MS	Protein that is required for vacuolar H+-ATPase (V-ATPase) function; peripheral membrane protein; not an actual component of the V-ATPase complex; functions in the assembly of the V-ATPase; localized to the yeast endoplasmic reticulum (ER)	CCDC115	coiled-coil domain containing 115	-
S000000753	YEL027W	VMA3	Vacuolar Membrane Atpase	MS	Proteolipid subunit c of the V0 domain of vacuolar H(+)-ATPase; dicyclohexylcarbodiimide binding subunit; required for vacuolar acidification and important for copper and iron metal ion homeostasis	ATP6V0C	ATPase, H+ transporting, lysosomal 16kDa, V0 subunit c	-
S000028508	YCL005W-A	VMA9	Vacuolar Membrane Atpase	MS	Vacuolar H+ ATPase subunit e of the V-ATPase V0 subcomplex; essential for vacuolar acidification; interacts with the V-ATPase assembly factor Vma21p in the ER; involved in V0 biogenesis	ATP6V0E2,ATP6V0E1	ATPase, H+ transporting V0 subunit e2,ATPase, H+ transporting, lysosomal 9kDa, V0 subunit e1	-
S000004352	YLR360W	VPS38	Vacuolar Protein Sorting	MS	Part of a Vps34p phosphatidylinositol 3-kinase complex; functions in carboxypeptidase Y (CPY) sorting; binds Vps30p and Vps34p to promote production of phosphatidylinositol 3-phosphate (PtdIns3P) which stimulates kinase activity; required for overflow degradation of misfolded proteins when ERAD is saturated	-	-	-
S000002892	YDR484W	VPS52	Vacuolar Protein Sorting	MS	Component of the GARP (Golgi-associated retrograde protein) complex; GARP is required for the recycling of proteins from endosomes to the late Golgi, and for mitosis after DNA damage induced checkpoint arrest; involved in localization of actin and chitin; members of the GARP complex are Vps51p-Vps52p-Vps53p-Vps54p	VPS52	vacuolar protein sorting 52 homolog (S. cerevisiae)	-
S000004251	YLR261C	VPS63	Vacuolar Protein Sorting	MS	Putative protein of unknown function; not conserved in closely related Saccharomyces species; 98% of ORF overlaps the verified gene YPT6; deletion causes a vacuolar protein sorting defect; decreased levels of protein in enolase deficient mutant	-	-	-
S000004314	YLR322W	VPS65	Vacuolar Protein Sorting	MS	Dubious open reading frame; unlikely to encode a functional protein, based on available experimental and comparative sequence data; not conserved in closely related Saccharomyces species; 75% of ORF overlaps the verified gene SFH1; deletion causes a vacuolar protein sorting defect and blocks anaerobic growth	-	-	-
S000004252	YLR262C	YPT6	Yeast Protein Two	MS	Rab family GTPase; required for endosome-to-Golgii, intra-Golgi retrograde, and retrograde Golgi-to-ER transport; temporarily at the Golgi, dissociating into the cytosol on arrival of the late Golgi GTPase Ypt32p; Golgi-localized form is GTP bound, while cytosolic form is GDP-bound; required for delivery of Atg9p to the phagophore assembly site during autophagy under heat stress, with Ypt6p for s…	RAB6C,RAB6A,RAB6B	RAB6C, member RAS oncogene family,RAB6A, member RAS oncogene family,RAB6B, member RAS oncogene family	-
S000000513	YCL007C	VMA9	VMA9	MS	Dubious open reading frame; unlikely to encode a functional protein, based on available experimental and comparative sequence data; overlaps verified ORF YCL005W-A; mutations in YCL007C were thought to confer sensitivity to calcofluor white, but this phenotype was later shown to be due to the defect in YCL005W-A	-	-	-
S000001601	YKL118W	VPH2	partially overlaps the verified gene VPH2	MS	Dubious open reading frame; unlikely to encode a functional protein, based on available experimental and comparative sequence data; partially overlaps the verified gene VPH2	-	-	-
S000003611	YJL075C	APQ13		MS	Dubious open reading frame; unlikely to encode a functional protein, based on available experimental and comparative sequence data; not conserved in closely related Saccharomyces species; 85% of ORF overlaps the verified gene NET1; null mutant is sensitive to sorbate	-	-	-
S000002351	YDL192W	ARF1	ADP-Ribosylation Factor	MS	ADP-ribosylation factor; GTPase of the Ras superfamily involved in regulation of coated vesicle formation in intracellular trafficking within the Golgi; ARF1 has a paralog, ARF2, that arose from the whole genome duplication; arf1 arf2 double null mutation is complemented by human ARF1, ARF4, ARF5, or ARF6	ARL11,ARF1,ARF3,ARF4,ARF5	ADP-ribosylation factor-like 11,ADP-ribosylation factor 1,ADP-ribosylation factor 3,ADP-ribosylation factor 4,ADP-ribosylation factor 5	-
S000003631	YJL095W	BCK1	Bypass of C Kinase	MS	MAPKKK acting in the protein kinase C signaling pathway; the kinase C signaling pathway controls cell integrity; upon activation by Pkc1p phosphorylates downstream kinases Mkk1p and Mkk2p; MAPKKK is an acronym for mitogen-activated protein (MAP) kinase kinase kinase	-	-	-
S000005724	YOR198C	BFR1	BreFeldin A Resistance	MS	Component of mRNP complexes associated with polyribosomes; involved in localization of mRNAs to P bodies; implicated in secretion and nuclear segregation; multicopy suppressor of BFA (Brefeldin A) sensitivity	-	-	-
S000003724	YJL188C	BUD19	BUD site selection	MS	Dubious open reading frame; unlikely to encode a functional protein, based on available experimental and comparative sequence data; not conserved in closely related Saccharomyces species; 88% of ORF overlaps the verified gene RPL39; diploid mutant displays a weak budding pattern phenotype in a systematic assay	-	-	-
S000003268	YGR036C	CAX4	CAlmodulin-dependent in cmd one two twenty-siX	MS	Dolichyl pyrophosphate (Dol-P-P) phosphatase; has a luminally oriented active site in the ER; cleaves the anhydride linkage in Dol-P-P; required for Dol-P-P-linked oligosaccharide intermediate synthesis and protein N-glycosylation	DOLPP1	dolichyldiphosphatase 1	-
S000004521	YML057W	CMP2	CalModulin binding Protein	MS	Calcineurin A; one isoform (the other is Cna1p) of the catalytic subunit of calcineurin, a Ca++/calmodulin-regulated protein phosphatase which regulates Crz1p (a stress-response transcription factor), the other calcineurin subunit is CNB1; regulates the function of Aly1p alpha-arrestin; CMP2 has a paralog, CNA1, that arose from the whole genome duplication	PPP3CC,PPP3CA,PPP3CB	protein phosphatase 3, catalytic subunit, gamma isozyme,protein phosphatase 3, catalytic subunit, alpha isozyme,protein phosphatase 3, catalytic subunit, beta isozyme	-
S000002973	YGL005C	COG7	Conserved Oligomeric Golgi complex	MS	Component of the conserved oligomeric Golgi complex; a cytosolic tethering complex (Cog1p through Cog8p) that functions in protein trafficking to mediate fusion of transport vesicles to Golgi compartments	-	-	-
S000004372	YLR380W	CSR1	Chs5 Spa2 Rescue	MS	Phosphatidylinositol transfer protein; has a potential role in regulating lipid and fatty acid metabolism under heme-depleted conditions; interacts specifically with thioredoxin peroxidase; may have a role in oxidative stress resistance; protein abundance increases in response to DNA replication stress	-	-	-
S000002822	YDR414C	ERD1	Endoplasmic reticulum Retention Defective	MS	Predicted membrane protein required for lumenal ER protein retention; mutants secrete the endogenous ER protein, BiP (Kar2p)	-	-	-
S000003022	YGL054C	ERV14	ER Vesicle	MS	COPII-coated vesicle protein; involved in vesicle formation and incorporation of specific secretory cargo; required for the delivery of bud-site selection protein Axl2p and Nha1p antiporter to cell surface; related to Drosophila cornichon; ERV14 has a paralog, ERV15, that arose from the whole genome duplication	CNIH2,CNIH1	cornichon family AMPA receptor auxiliary protein 2,cornichon family AMPA receptor auxiliary protein 1	-
S000004223	YLR233C	EST1	Ever Shorter Telomeres	MS	TLC1 RNA-associated factor involved in telomere length regulation; recruitment subunit of telomerase; has G-quadruplex promoting activity required for telomere elongation; role in activating telomere-bound Est2p-TLC1-RNA; EST1 has a paralog, EBS1, that arose from the whole genome duplication	SMG7	SMG7 nonsense mediated mRNA decay factor	-
S000003701	YJL165C	HAL5	HALotolerance	MS	Putative protein kinase; overexpression increases sodium and lithium tolerance, whereas gene disruption increases cation and low pH sensitivity and impairs potassium uptake, suggesting a role in regulation of Trk1p and/or Trk2p transporters; HAL5 has a paralog, KKQ8, that arose from the whole genome duplication	-	-	-
S000005251	YNL307C	MCK1	Meiosis and Centromere regulatory Kinase	MS	Dual-specificity ser/thr and tyrosine protein kinase; roles in chromosome segregation, meiotic entry, genome stability, phosphorylation-dependent protein degradation (Rcn1p and Cdc6p), inhibition of protein kinase A, transcriptional regulation, inhibition of RNA pol III, calcium stress and inhibition of Clb2p-Cdc28p after nuclear division; MCK1 has a paralog, YGK3, that arose from the whole genom…	GSK3B,GSK3A	glycogen synthase kinase 3 beta,glycogen synthase kinase 3 alpha	-
S000002547	YDR140W	MTQ2	Methyltransferase	MS	S-adenosylmethionine-dependent methyltransferase; subunit of complex with Trm112p that methylates translation release factor Sup45p (eRF1) in the ternary complex eRF1-eRF3-GTP; similar to E.coli PrmC; member of the seven beta-strand family	N6AMT1	N-6 adenine-specific DNA methyltransferase 1 (putative)	-
S000005562	YOR036W	PEP12	carboxyPEPtidase Y-deficient	MS	Target membrane receptor (t-SNARE); for vesicular intermediates traveling between the Golgi apparatus and the vacuole; controls entry of biosynthetic, endocytic, and retrograde traffic into the prevacuolar compartment; syntaxin	STX7,STX12	syntaxin 7,syntaxin 12	-
S000004138	YLR148W	PEP3	carboxyPEPtidase Y-deficient	MS	Component of CORVET membrane tethering complex; vacuolar peripheral membrane protein that promotes vesicular docking/fusion reactions in conjunction with SNARE proteins, required for vacuolar biogenesis	VPS18	vacuolar protein sorting 18 homolog (S. cerevisiae)	-
S000003236	YGR004W	PEX31	PEroXisome related	MS	Peroxisomal integral membrane protein; involved in negative regulation of peroxisome size; partially functionally redundant with Pex30p and Pex32p; probably acts at a step downstream of steps mediated by Pex28p and Pex29p; PEX31 has a paralog, PEX30, that arose from the whole genome duplication	-	-	-
S000006100	YPL179W	PPQ1	Protein Phosphatase Q	MS	Protein phosphatase that regulates the mating response; negatively regulates the MAP kinase signaling cascade during mating; member of the serine/threonine phosphatase PP1 family	-	-	-
S000002544	YDR137W	RGP1	Reduced Growth Phenotype	MS	Subunit of a Golgi membrane exchange factor (Ric1p-Rgp1p); this complex catalyzes nucleotide exchange on Ypt6p	RGP1	RGP1 homolog, RAB6A GEF complex partner 1	-
S000005192	YNL248C	RPA49	RNA Polymerase A	MS	RNA polymerase I subunit A49; essential for nucleolar assembly and for high polymerase loading rate; required for nucleolar localization of Rpa34p	-	-	-
S000002826	YDR418W	RPL12B	Ribosomal Protein of the Large subunit	MS	Ribosomal 60S subunit protein L12B; rpl12a rpl12b double mutant exhibits slow growth and slow translation; homologous to mammalian ribosomal protein L12 and bacterial L11; RPL12B has a paralog, RPL12A, that arose from the whole genome duplication	-	-	-
S000004855	YMR242C	RPL20A	Ribosomal Protein of the Large subunit	MS	Ribosomal 60S subunit protein L20A; homologous to mammalian ribosomal protein L18A, no bacterial homolog; RPL20A has a paralog, RPL20B, that arose from the whole genome duplication	RPL18A	ribosomal protein L18a	-
S000006438	YPL249C-A	RPL36B	Ribosomal Protein of the Large subunit	MS	Ribosomal 60S subunit protein L36B; binds to 5.8 S rRNA; homologous to mammalian ribosomal protein L36, no bacterial homolog; RPL36B has a paralog, RPL36A, that arose from the whole genome duplication	-	-	-
S000003725	YJL189W	RPL39	Ribosomal Protein of the Large subunit	MS	Ribosomal 60S subunit protein L39; required for ribosome biogenesis; loss of both Rpl31p and Rpl39p confers lethality; also exhibits genetic interactions with SIS1 and PAB1; homologous to mammalian ribosomal protein L39, no bacterial homolog	RPL39L,RPL39	ribosomal protein L39-like,ribosomal protein L39	-
S000002790	YDR382W	RPP2B	Ribosomal Protein P2 Beta	MS	Ribosomal protein P2 beta; a component of the ribosomal stalk, which is involved in the interaction between translational elongation factors and the ribosome; free (non-ribosomal) P2 stimulates the phosphorylation of the eIF2 alpha subunit (Sui2p) by Gcn2p; regulates the accumulation of P1 (Rpp1Ap and Rpp1Bp) in the cytoplasm	RPLP2	ribosomal protein, large, P2	-
S000004751	YMR143W	RPS16A	Ribosomal Protein of the Small subunit	MS	Protein component of the small (40S) ribosomal subunit; homologous to mammalian ribosomal protein S16 and bacterial S9; RPS16A has a paralog, RPS16B, that arose from the whole genome duplication	RPS16	ribosomal protein S16	-
S000002858	YDR450W	RPS18A	Ribosomal Protein of the Small subunit	MS	Protein component of the small (40S) ribosomal subunit; homologous to mammalian ribosomal protein S18 and bacterial S13; RPS18A has a paralog, RPS18B, that arose from the whole genome duplication; protein increases in abundance and relocalizes from cytoplasm to nuclear foci upon DNA replication stress	-	-	-
S000004528	YML063W	RPS1B	Ribosomal Protein of the Small subunit	MS	Ribosomal protein 10 (rp10) of the small (40S) subunit; homologous to mammalian ribosomal protein S3A, no bacterial homolog; RPS1B has a paralog, RPS1A, that arose from the whole genome duplication	RPS3A	ribosomal protein S3A	-
S000001765	YKR057W	RPS21A	Ribosomal Protein of the Small subunit	MS	Protein component of the small (40S) ribosomal subunit; homologous to mammalian ribosomal protein S21, no bacterial homolog; RPS21A has a paralog, RPS21B, that arose from the whole genome duplication	RPS21	ribosomal protein S21	-
S000006114	YPL193W	RSA1	RiboSome Assembly	MS	Protein involved in the assembly of 60S ribosomal subunits; functionally interacts with Dbp6p; functions in a late nucleoplasmic step of the assembly	-	-	-
S000004349	YLR357W	RSC2	Remodel the Structure of Chromatin	MS	Component of the RSC chromatin remodeling complex; required for expression of mid-late sporulation-specific genes; involved in telomere maintenance; RSC2 has a paralog, RSC1, that arose from the whole genome duplication	PBRM1	polybromo 1	-
S000001695	YKL212W	SAC1	Suppressor of ACtin	MS	Phosphatidylinositol phosphate (PtdInsP) phosphatase; involved in hydrolysis of PtdIns[4]P in the early and medial Golgi; regulated by interaction with Vps74p; ER localized transmembrane protein which cycles through the Golgi; involved in protein trafficking and processing, secretion, and cell wall maintenance; regulates sphingolipid biosynthesis through the modulation of PtdIns(4)P metabolism	SACM1L	SAC1 suppressor of actin mutations 1-like (yeast)	-
S000002797	YDR389W	SAC7	Suppressor of ACtin	MS	GTPase activating protein (GAP) for Rho1p; regulator of a Tor2p-mediated, Rho1p GTPase switch that controls organization of the actin cytoskeleton; negative regulator of the RHO1-PKC1-MAPK cell integrity (CWI) and membrane fluidity homeostasis signaling pathways; potential Cdc28p substrate; SAC7 has a paralog, BAG7, that arose from the whole genome duplication	GMIP	GEM interacting protein	-
S000001800	YKR092C	SRP40	Serine Rich Protein	MS	Nucleolar serine-rich protein; role in preribosome assembly or transport; may function as a chaperone of small nucleolar ribonucleoprotein particles (snoRNPs); immunologically and structurally to rat Nopp140	NOLC1	nucleolar and coiled-body phosphoprotein 1	-
S000006050	YPL129W	TAF14	TATA binding protein-Associated Factor	MS	Subunit of TFIID, TFIIF, INO80, SWI/SNF, and NuA3 complexes; involved in RNA polymerase II transcription initiation and in chromatin modification; contains a YEATS domain	MLLT3,MLLT1	myeloid/lymphoid or mixed-lineage leukemia; translocated to, 3,myeloid/lymphoid or mixed-lineage leukemia; translocated to, 1	-
S000004882	YMR269W	TMA23	Translation Machinery Associated	MS	Nucleolar protein implicated in ribosome biogenesis; deletion extends chronological lifespan	-	-	-
S000002515	YDR108W	TRS85	TRapp Subunit	MS	Component of transport protein particle (TRAPP) complex III; TRAPPIII is a multimeric guanine nucleotide-exchange factor for the GTPase Ypt1p, regulating endosome-Golgi traffic and required for membrane expansion during autophagy and the CVT pathway; directs Ypt1p to the PAS; late post-replication meiotic role	TRAPPC8	trafficking protein particle complex 8	-
S000001153	YHR111W	UBA4	UBiquitin-Activating	MS	E1-like protein that activates Urm1p before urmylation; also acts in thiolation of the wobble base of cytoplasmic tRNAs by adenylating and then thiolating Urm1p; receives sulfur from Tum1p	MOCS3	molybdenum cofactor synthesis 3	-
S000002615	YDR207C	UME6	Unscheduled Meiotic gene Expression	MS	Rpd3L histone deacetylase complex subunit; key transcriptional regulator of early meiotic genes; involved in chromatin remodeling and transcriptional repression via DNA looping; binds URS1 upstream regulatory sequence, represses transcription by recruiting conserved histone deacetylase Rpd3p (through co-repressor Sin3p) and chromatin-remodeling factor Isw2p; couples metabolic responses to nutriti…	-	-	-
S000001270	YIL008W	URM1	Ubiquitin Related Modifier	MS	Ubiquitin-like protein involved in thiolation of cytoplasmic tRNAs; receives sulfur from the E1-like enzyme Uba4p and transfers it to tRNA; also functions as a protein tag with roles in nutrient sensing and oxidative stress response	URM1	ubiquitin related modifier 1	-
S000005632	YOR106W	VAM3	VAcuolar Morphogenesis	MS	Syntaxin-like vacuolar t-SNARE; functions with Vam7p in vacuolar protein trafficking; mediates docking/fusion of late transport intermediates with the vacuole; has an acidic di-leucine sorting signal and C-terminal transmembrane region	STX7,STX12	syntaxin 7,syntaxin 12	-
S000005966	YPL045W	VPS16	Vacuolar Protein Sorting	MS	Subunit of the HOPS and the CORVET complexes; part of the Class C Vps complex essential for membrane docking and fusion at Golgi-to-endosome and endosome-to-vacuole protein transport stages	VPS16	vacuolar protein sorting 16 homolog (S. cerevisiae)	-
S000006041	YPL120W	VPS30	Vacuolar Protein Sorting	MS	Subunit of phosphatidylinositol (PtdIns) 3-kinase complexes I and II; Complex I is essential in autophagy, Complex II is required for vacuolar protein sorting; required for overflow degradation of misfolded proteins when ERAD is saturated; C-terminus has novel globular fold essential for autophagy through the targeting of the PI3-kinase complex I to the pre-autophagosomal structure; ortholog of h…	BECN2,BECN1	beclin 2,beclin 1, autophagy related	-
S000002543	YDR136C	VPS61	Vacuolar Protein Sorting	MS	Dubious open reading frame; unlikely to encode a functional protein, based on available experimental and comparative sequence data; not conserved in closely related Saccharomyces species; 4% of ORF overlaps the verified gene RGP1; deletion causes a vacuolar protein sorting defect	-	-	-
S000002780	YDR372C	VPS74	Vacuolar Protein Sorting	MS	Golgi phosphatidylinositol-4-kinase effector and PtdIns4P sensor; interacts with the cytosolic domains of cis and medial glycosyltransferases, and in the PtdIns4P-bound state mediates the targeting of these enzymes to the Golgi; interacts with the catalytic domain of Sac1p, the major cellular PtdIns4P phosphatase, to direct dephosphosphorylation of the Golgi pool of PtdIns4P; tetramerization requ…	GOLPH3L,GOLPH3	golgi phosphoprotein 3-like,golgi phosphoprotein 3 (coat-protein)	-
S000004522	YML058C-A	CMP2	overlaps the verified gene CMP2/YML057W	MS	Calcineurin A; one isoform (the other is Cna1p) of the catalytic subunit of calcineurin, a Ca++/calmodulin-regulated protein phosphatase which regulates Crz1p (a stress-response transcription factor), the other calcineurin subunit is CNB1; regulates the function of Aly1p alpha-arrestin; CMP2 has a paralog, CNA1, that arose from the whole genome duplication	-	-	-
S000003392	YGR160W	NSR1	NSR1	MS	Dubious open reading frame; unlikely to encode a functional protein, based on available experimental and comparative sequence data	-	-	-
S000002825	YDR417C	RPL12B	partially overlaps the verified ORF RPL12B/YDR418W	MS	Dubious open reading frame; unlikely to encode a functional protein, based on available experimental and comparative sequence data; partially overlaps the verified ORF RPL12B/YDR418W	-	-	-
S000004366	YLR374C	STP3	partially overlaps the uncharacterized ORF STP3/YLR375W	MS	Dubious open reading frame; unlikely to encode a functional protein, based on available experimental and comparative sequence data; partially overlaps the uncharacterized ORF STP3/YLR375W	-	-	-
S000003646	YJL110C	GZF3	Gata Zinc Finger protein	MR	GATA zinc finger protein; negatively regulates nitrogen catabolic gene expression by competing with Gat1p for GATA site binding; function requires a repressive carbon source; dimerizes with Dal80p and binds to Tor1p; GZF3 has a paralog, DAL80, that arose from the whole genome duplication	GATA6,GATA1,GATA1,GATA1,GATA1,GATA2,GATA2,GATA2,GATA2,GATA3,GATA4,GATA4,GATA4,GATA4,GATA4,GATA5,GATA6,GATA6,GATA6,GATA6	GATA binding protein 6,GATA binding protein 1 (globin transcription factor 1),GATA binding protein 1 (globin transcription factor 1),GATA binding protein 1 (globin transcription factor 1),GATA binding protein 1 (globin transcription factor 1),GATA binding protein 2,GATA binding protein 2,GATA binding protein 2,GATA binding protein 2,GATA binding protein 3,GATA binding protein 4,GATA binding prote…	TETRALOGY OF FALLOT; TOF,DOWN SYNDROME TRISOMY 21, INCLUDED,ANEMIA, X-LINKED, WITH OR WITHOUT NEUTROPENIA AND/OR PLATELET ABNORMALITIES; XLANP,THROMBOCYTOPENIA WITH BETA-THALASSEMIA, X-LINKED; XLTT,THROMBOCYTOPENIA, X-LINKED, WITH OR WITHOUT DYSERYTHROPOIETIC ANEMIA; XLTDA,MYELODYSPLASTIC SYNDROME; MDS,IMMUNODEFICIENCY 21; IMD21,LEUKEMIA, ACUTE MYELOID; AML,LYMPHEDEMA, PRIMARY, WITH MYELODYSPLASI…
S000003673	YJL137C	GLG2	Glycogenin-Like Gene	MR	Glycogenin glucosyltransferase; self-glucosylating initiator of glycogen synthesis, also glucosylates n-dodecyl-beta-D-maltoside; similar to mammalian glycogenin; GLG2 has a paralog, GLG1, that arose from the whole genome duplication	GYG2,GYG1,GYG1	glycogenin 2,glycogenin 1,glycogenin 1	POLYGLUCOSAN BODY MYOPATHY 2; PGBM2,GLYCOGEN STORAGE DISEASE XV; GSD15
S000005224	YNL280C	ERG24	ERGosterol biosynthesis	MR	C-14 sterol reductase; acts in ergosterol biosynthesis; mutants accumulate the abnormal sterol ignosterol (ergosta-8,14 dienol), and are viable under anaerobic growth conditions but inviable on rich medium under aerobic conditions	TM7SF2,LBR,LBR,LBR	transmembrane 7 superfamily member 2,lamin B receptor,lamin B receptor,lamin B receptor	PELGER-HUET ANOMALY; PHA,REYNOLDS SYNDROME,GREENBERG DYSPLASIA; GRBGD
S000000677	YCR081W	SRB8	Suppressor of RNA polymerase B	MR	Subunit of the RNA polymerase II mediator complex; associates with core polymerase subunits to form the RNA polymerase II holoenzyme; essential for transcriptional regulation; involved in glucose repression	MED12L,MED12,MED12,MED12	mediator complex subunit 12-like,mediator complex subunit 12,mediator complex subunit 12,mediator complex subunit 12	OHDO SYNDROME, X-LINKED; OHDOX,OPITZ-KAVEGGIA SYNDROME; OKS,LUJAN-FRYNS SYNDROME
S000000289	YBR085W	AAC3	ADP/ATP Carrier	MR	Mitochondrial inner membrane ADP/ATP translocator; exchanges cytosolic ADP for mitochondrially synthesized ATP; expressed under anaerobic conditions; similar to Aac1p; has roles in maintenance of viability and in respiration; AAC3 has a paralog, PET9, that arose from the whole genome duplication	SLC25A5,SLC25A4,SLC25A4	solute carrier family 25 (mitochondrial carrier; adenine nucleotide translocator), member 5,solute carrier family 25 (mitochondrial carrier; adenine nucleotide translocator), member 4,solute carrier family 25 (mitochondrial carrier; adenine nucleotide translocator), member 4	MITOCHONDRIAL DNA DEPLETION SYNDROME 12 (CARDIOMYOPATHIC TYPE); MTDPS12,PROGRESSIVE EXTERNAL OPHTHALMOPLEGIA WITH MITOCHONDRIAL DNA DELETIONS, AUTOSOMAL DOMINANT 2; PEOA2
S000003304	YGR072W	UPF3	UP Frameshift	MR	Component of the nonsense-mediated mRNA decay (NMD) pathway; along with Nam7p and Nmd2p; involved in decay of mRNA containing nonsense codons; involved in telomere maintenance	UPF3B,UPF3A	UPF3 regulator of nonsense transcripts homolog B (yeast),UPF3 regulator of nonsense transcripts homolog A (yeast)	MENTAL RETARDATION, X-LINKED, SYNDROMIC 14; MRXS14
S000005844	YOR317W	FAA1	Fatty Acid Activation	MR	Long chain fatty acyl-CoA synthetase; activates fatty acids with a preference for C12:0-C16:0 chain lengths; role in the competitive import of long-chain fatty acids and sphingoid long-chain bases; accounts for most acyl-CoA synthetase activity; localizes to lipid particles and the plasma membrane; role in sphingolipid-to-glycerolipid metabolism; forms ER foci upon replication stress; faa1 faa4 d…	ACSL4,ACSL3	acyl-CoA synthetase long-chain family member 4,acyl-CoA synthetase long-chain family member 3	MENTAL RETARDATION, X-LINKED 63; MRX63
S000000120	YBL024W	NCL1	NuCLear protein	MR	S-adenosyl-L-methionine-dependent tRNA: m5C-methyltransferase; methylates cytosine to m5C at several positions in tRNAs and intron-containing pre-tRNAs; increases proportion of tRNALeu(CAA) with m5C at wobble position in response to hydrogen peroxide, causing selective translation of mRNA from genes enriched in TTG codon; loss of NCL1 confers hypersensitivity to oxidative stress; similar to Nop2p…	NSUN2	NOP2/Sun RNA methyltransferase family, member 2	MENTAL RETARDATION, AUTOSOMAL RECESSIVE 5; MRT5
S000005450	YOL090W	MSH2	MutS Homolog	MR	Protein that binds to DNA mismatches; forms heterodimers with Msh3p and Msh6p that bind to DNA mismatches to initiate the mismatch repair process; contains a Walker ATP-binding motif required for repair activity and involved in interstrand cross-link repair; Msh2p-Msh6p binds to and hydrolyzes ATP	MSH2,MSH2,MSH2	mutS homolog 2,mutS homolog 2,mutS homolog 2	LYNCH SYNDROME I,MISMATCH REPAIR CANCER SYNDROME; MMRCS,MUIR-TORRE SYNDROME; MRTES
S000004046	YLR056W	ERG3	ERGosterol biosynthesis	MR	C-5 sterol desaturase; glycoprotein that catalyzes the introduction of a C-5(6) double bond into episterol, a precursor in ergosterol biosynthesis; transcriptionally down-regulated when ergosterol is in excess; mutants are viable, but cannot grow on non-fermentable carbon sources; substrate of HRD ubiquitin ligase; mutation is functionally complemented by human SC5D	SC5D	sterol-C5-desaturase	LATHOSTEROLOSIS
S000000245	YBR041W	FAT1	FATty acid transporter	MR	Very long chain fatty acyl-CoA synthetase and fatty acid transporter; activates imported fatty acids with a preference for very long lengths (C20-C26); has a separate function in the transport of long chain fatty acids	SLC27A6,SLC27A1,SLC27A2,SLC27A3,SLC27A4,SLC27A5	solute carrier family 27 (fatty acid transporter), member 6,solute carrier family 27 (fatty acid transporter), member 1,solute carrier family 27 (fatty acid transporter), member 2,solute carrier family 27 (fatty acid transporter), member 3,solute carrier family 27 (fatty acid transporter), member 4,solute carrier family 27 (fatty acid transporter), member 5	ICHTHYOSIS PREMATURITY SYNDROME; IPS
S000000641	YCR045C	RRT12	Regulator of rDNA Transcription	MR	Probable subtilisin-family protease; role in formation of the dityrosine layer of spore walls; localizes to the spore wall and also the nuclear envelope and ER region in mature spores	PCSK9	proprotein convertase subtilisin/kexin type 9	HYPERCHOLESTEROLEMIA, AUTOSOMAL DOMINANT, 3; HCHOLA3
S000006364	YPR160W	GPH1	Glycogen PHosphorylase	MR	Glycogen phosphorylase required for the mobilization of glycogen; non-essential; regulated by cyclic AMP-mediated phosphorylation; phosphorylation by Cdc28p may coordinately regulate carbohydrate metabolism and the cell cycle; expression is regulated by stress-response elements and by the HOG MAP kinase pathway	PYGM,PYGB,PYGL	phosphorylase, glycogen, muscle,phosphorylase, glycogen; brain,phosphorylase, glycogen, liver	GLYCOGEN STORAGE DISEASE V; GSD5,GLYCOGEN STORAGE DISEASE VI; GSD6
S000000488	YBR284W		Putative metallo-dependent hydrolase superfamily protein; similar to AMP deaminases. YBR284W has a paralog, YJL070C.	MR	Putative metallo-dependent hydrolase superfamily protein; similar to AMP deaminases but lacks key catalytic residues and does not rescue purine nucleotide metabolic defect of quadruple aah1 ade8 amd1 his1 mutant; null mutant exhibits longer telomeres, altered Ty mobility, decreased resistance to rapamycin and wortmannin; induced in response to hydrostatic pressure; not an essential gene; YBR284W …	AMPD3,AMPD1,AMPD2,AMPD2	adenosine monophosphate deaminase 3,adenosine monophosphate deaminase 1,adenosine monophosphate deaminase 2,adenosine monophosphate deaminase 2	ERYTHROCYTE AMP DEAMINASE DEFICIENCY,MYOPATHY DUE TO MYOADENYLATE DEAMINASE DEFICIENCY; MMDD,SPASTIC PARAPLEGIA 63, AUTOSOMAL RECESSIVE; SPG63,PONTOCEREBELLAR HYPOPLASIA, TYPE 9; PCH9
S000000514	YCL008C	STP22	STerile Pseudoreversion	MR	Component of the ESCRT-I complex; ESCRT-I is involved in ubiquitin-dependent sorting of proteins into the endosome; prevents polyubiquitination of the arrestin-related protein Rim8p, thereby directing its monoubiquitination by Rsp5p; homologous to the mouse and human Tsg101 tumor susceptibility gene; mutants exhibit a Class E Vps phenotype;	UEVLD,TSG101	UEV and lactate/malate dehyrogenase domains,tumor susceptibility 101	BREAST CANCER
S000002536	YDR129C	SAC6	Suppressor of ACtin	MR	Fimbrin, actin-bundling protein; cooperates with Scp1p in organization and maintenance of the actin cytoskeleton; phosphorylated by Cdc28p/Clb2p in metaphase on T103, to regulate conformation, and modulate actin filament binding affinity and actin cable dynamics; relocalizes from the plasma membrane to the cytoplasm upon DNA replication stress; human homologs PLS3 and LCP1 implicated in spinocere…	PLS3,LCP1,PLS1	plastin 3,lymphocyte cytosolic protein 1 (L-plastin),plastin 1	BONE MINERAL DENSITY QUANTITATIVE TRAIT LOCUS 18; BMND18
S000003135	YGL167C	PMR1	Plasma Membrane ATPase Related	MR	High affinity Ca2+/Mn2+ P-type ATPase; required for Ca2+ and Mn2+ transport into Golgi; involved in Ca2+ dependent protein sorting, processing; D53A mutant (Mn2+ transporting) is rapamycin sensitive, Q783A mutant (Ca2+ transporting) is rapamycin resistant; Mn2+ transport into Golgi lumen required for rapamycin sensitivity; mutations in human homolog ATP2C1 cause acantholytic skin condition Hailey…	ATP2C2,ATP2C1	ATPase, Ca++ transporting, type 2C, member 2,ATPase, Ca++ transporting, type 2C, member 1	BENIGN CHRONIC PEMPHIGUS; BCPM
S000004017	YLR027C	AAT2	Aspartate AminoTransferase	MR	Cytosolic aspartate aminotransferase involved in nitrogen metabolism; localizes to peroxisomes in oleate-grown cells	GOT1	glutamic-oxaloacetic transaminase 1, soluble	ASPARTATE AMINOTRANSFERASE, SERUM LEVEL OF, QUANTITATIVE TRAIT LOCUS 1
S000002277	YDL119C	HEM25	HEMe synthesis by SLC25 family member	MR	Mitochondrial glycine transporter; required for the transport of glycine into mitochondria for initiation of heme biosynthesis, with YMC1 acting as a secondary transporter; homolog of human SLC25A38, a mitochondrial glycine transporter associated with nonsyndromic autosomal recessive congenital sideroblastic anemia; human SLC25A38 can complement the heme deficiency associated with the null mutant…	SLC25A38	solute carrier family 25, member 38	ANEMIA, SIDEROBLASTIC, PYRIDOXINE-REFRACTORY, AUTOSOMAL RECESSIVE
S000002231	YDL073W	AHK1	Associated with HKr1	MR	Scaffold protein in the HKR1 sub-branch of the Hog1p-signaling pathway; physically interacts with the cytoplasmic domain of Hkr1p, and with Sho1p, Pbs2p, and Ste11p; prevents cross-talk signaling from Hkr1p of the osmotic stress MAPK cascade to the Kss1p MAPK cascade; non-essential gene	-	-	-
S000003667	YJL131C	AIM23	Altered Inheritance rate of Mitochondria	MR	Mitochondrial translation initiation factor 3 (IF3, mIF3); evolutionarily conserved; binds to E. coli ribosomes in vitro; null mutant displays severe respiratory growth defect and elevated frequency of mitochondrial genome loss	-	-	-
S000004612	YMR010W	ANY1	Antagonizes Neo1 Yeast phospholipid flippase	MR	Putative protein of unknown function; null allele suppresses the lethality of neo1 and dop1 null alleles, as well as the growth defect of a mon2 null allele, and the cold sensitivity of a drs2 null; proposed function as a phospholipid scramblase that reduces membrane asymmetry; PQ loop family member; localizes to the cytoplasm and endoplasmic reticulum in HTP studies; non-essential gene	-	-	-
S000004362	YLR370C	ARC18	ARp2/3 Complex subunit	MR	Subunit of the ARP2/3 complex; ARP2/3 is required for the motility and integrity of cortical actin patches	ARPC3	actin related protein 2/3 complex subunit 3	-
S000000957	YER155C	BEM2	Bud EMergence	MR	Rho GTPase activating protein (RhoGAP); involved in the control of cytoskeleton organization and cellular morphogenesis; required for bud emergence; potential GAP for Rho4p	ARHGAP27,ARHGAP12	Rho GTPase activating protein 27,Rho GTPase activating protein 12	-
S000002975	YGL007W	BRP1		MR	Putative protein of unknown function; conserved among S. cerevisiae strains; located in the upstream region of PMA1; deletion leads to polyamine resistance due to downregulation of PMA1	-	-	-
S000005552	YOR026W	BUB3	Budding Uninhibited by Benzimidazole	MR	Kinetochore checkpoint WD40 repeat protein; localizes to kinetochores during prophase and metaphase, delays anaphase in the presence of unattached kinetochores; forms complexes with Mad1p-Bub1p and with Cdc20p, binds Mad2p and Mad3p; functions at kinetochore to activate APC/C-Cdc20p for normal mitotic progression	BUB3	BUB3 mitotic checkpoint protein	-
S000005242	YNL298W	CLA4	CLn Activity dependant	MR	Cdc42p-activated signal transducing kinase; member of the PAK (p21-activated kinase) family, along with Ste20p and Skm1p; involved in septin ring assembly, vacuole inheritance, cytokinesis, sterol uptake regulation; phosphorylates Cdc3p and Cdc10p; CLA4 has a paralog, SKM1, that arose from the whole genome duplication	PAK4	p21 protein (Cdc42/Rac)-activated kinase 4	-
S000006323	YPR119W	CLB2	CycLin B	MR	B-type cyclin involved in cell cycle progression; activates Cdc28p to promote the transition from G2 to M phase; accumulates during G2 and M, then targeted via a destruction box motif for ubiquitin-mediated degradation by the proteasome; CLB2 has a paralog, CLB1, that arose from the whole genome duplication	CCNB3,CCNB1,CCNB2	cyclin B3,cyclin B1,cyclin B2	-
S000004206	YLR216C	CPR6	Cyclosporin-sensitive Proline Rotamase	MR	Peptidyl-prolyl cis-trans isomerase (cyclophilin); catalyzes the cis-trans isomerization of peptide bonds N-terminal to proline residues; plays a role in determining prion variants; binds to Hsp82p and contributes to chaperone activity; protein abundance increases in response to DNA replication stress	PPID	peptidylprolyl isomerase D	-
S000004077	YLR087C	CSF1	Cold Sensitive for Fermentation	MR	Protein required for fermentation at low temperature; plays a role in the maturation of secretory proteins; the authentic, non-tagged protein is detected in highly purified mitochondria in high-throughput studies	KIAA1109	KIAA1109	-
S000003324	YGR092W	DBF2	DumbBell Former	MR	Ser/Thr kinase involved in transcription and stress response; functions as part of a network of genes in exit from mitosis; localization is cell cycle regulated; activated by Cdc15p during the exit from mitosis; also plays a role in regulating the stability of SWI5 and CLB2 mRNAs; phosphorylates Chs2p to regulate primary septum formation and Hof1p to regulate cytokinesis; DBF2 has a paralog, DBF2…	LATS2,LATS1	large tumor suppressor kinase 2,large tumor suppressor kinase 1	-
S000001895	YFL001W	DEG1	DEpressed Growth rate	MR	tRNA:pseudouridine synthase; introduces pseudouridines at position 38 or 39 in tRNA; also responsible for pseudouracil modification of some mRNAs; important for maintenance of translation efficiency and normal cell growth, localizes to both the nucleus and cytoplasm; non-essential for viability	PUS3	pseudouridylate synthase 3	-
S000001485	YKL002W	DID4	Doa4-Independent Degradation	MR	Class E Vps protein of the ESCRT-III complex; required for sorting of integral membrane proteins into lumenal vesicles of multivesicular bodies, and for delivery of newly synthesized vacuolar enzymes to the vacuole, involved in endocytosis	CHMP2A	charged multivesicular body protein 2A	-
S000003601	YJL065C	DLS1	Dpb3-Like Subunit of ISW2/yCHRAC complex	MR	Subunit of ISW2/yCHRAC chromatin accessibility complex; ISW2/yCHRAC also includes Itc1p, Isw2p, and Dpb4p; involved in inheritance of telomeric silencing; DLS1 has a paralog, DPB3, that arose from the whole genome duplication	CHRAC1	chromatin accessibility complex 1	-
S000000482	YBR278W	DPB3	DNA Polymerase B (II) subunit	MR	Third-largest subunit of DNA polymerase II (DNA polymerase epsilon); required to maintain fidelity of chromosomal replication and also for inheritance of telomeric silencing; stabilizes the interaction of Pol epsilon with primer-template DNA, positively affecting the processivity of the polymerase and exonuclease activities of Pol epsilon; mRNA abundance peaks at the G1/S boundary of the cell cyc…	POLE4	polymerase (DNA-directed), epsilon 4, accessory subunit	-
S000002702	YDR294C	DPL1	Dihydrosphingosine Phosphate Lyase	MR	Dihydrosphingosine phosphate lyase; regulates intracellular levels of sphingolipid long-chain base phosphates (LCBPs), degrades phosphorylated long chain bases, prefers C16 dihydrosphingosine-l-phosphate as a substrate	SGPL1	sphingosine-1-phosphate lyase 1	-
S000005080	YNL136W	EAF7	Esa1-Associated Factor	MR	Subunit of the NuA4 histone acetyltransferase complex; NuA4 acetylates the N-terminal tails of histones H4 and H2A	MRGBP	MRG/MORF4L binding protein	-
S000000112	YBL016W	FUS3	cell FUSion	MR	Mitogen-activated serine/threonine protein kinase involved in mating; phosphoactivated by Ste7p; substrates include Ste12p, Far1p, Bni1p, Sst2p; inhibits invasive growth during mating by phosphorylating Tec1p, promoting its; inhibits recruitment of Ste5p, Cdc42p-mediated asymmetry and mating morphogenesis	MAPK3,MAPK1	mitogen-activated protein kinase 3,mitogen-activated protein kinase 1	-
S000005097	YNL153C	GIM3	Gene Involved in Microtubule biogenesis	MR	Subunit of the heterohexameric cochaperone prefoldin complex; prefoldin binds specifically to cytosolic chaperonin and transfers target proteins to it; prefoldin complex also localizes to chromatin of actively transcribed genes in the nucleus and facilitates transcriptional elongation	PFDN4	prefoldin subunit 4	-
S000000772	YEL046C	GLY1	GLYcine requiring	MR	Threonine aldolase; catalyzes the cleavage of L-allo-threonine and L-threonine to glycine; involved in glycine biosynthesis	-	-	-
S000003836	YJR075W	HOC1	Homologous to OCh1	MR	Alpha-1,6-mannosyltransferase; involved in cell wall mannan biosynthesis; subunit of a Golgi-localized complex that also contains Anp1p, Mnn9p, Mnn11p, and Mnn10p; identified as a suppressor of a cell lysis sensitive pkc1-371 allele	-	-	-
S000000337	YBR133C	HSL7	Histone Synthetic Lethal	MR	Protein arginine N-methyltransferase; exhibits septin and Hsl1p-dependent localization to the bud neck in budded cells and periodic Hsl1p-dependent phosphorylation; required with Hsl1p, and Elm1p for the mother-bud neck recruitment, phosphorylation, and degradation of Swe1p; interacts directly with Swe1p; relocalizes away from bud neck upon DNA replication stress; human homolog PRMT5 can compleme…	PRMT5	protein arginine methyltransferase 5	-
S000006345	YPR141C	KAR3	KARyogamy	MR	Minus-end-directed microtubule motor; functions in mitosis and meiosis, localizes to the spindle pole body and localization is dependent on functional Cik1p, required for nuclear fusion during mating; potential Cdc28p substrate	KIFC1	kinesin family member C1	-
S000003743	YJL207C	LAA1	Large AP-1 Accessory	MR	AP-1 accessory protein; colocalizes with clathrin to the late-Golgi apparatus; involved in TGN-endosome transport; physically interacts with AP-1; similar to the mammalian p200; may interact with ribosomes; YJL207C is a non-essential gene	-	-	-
S000005849	YOR322C	LDB19	Low Dye Binding	MR	Alpha-arrestin involved in ubiquitin-dependent endocytosis; regulates endocytosis of plasma membrane proteins by recruiting the ubiquitin ligase Rsp5p to its targets; involved in the basal internalization and turnover of alpha-factor receptor Ste2p; recruits ubiquitin ligase Rsp5p to Ste2p via its 2 PPXY motifs; inhibited by Npr1p-mediated phosphorylation, which affects translocation between the …	-	-	-
S000003660	YJL124C	LSM1	Like SM	MR	Lsm (Like Sm) protein; forms heteroheptameric complex (with Lsm2p, Lsm3p, Lsm4p, Lsm5p, Lsm6p, and Lsm7p) involved in degradation of cytoplasmic mRNAs; also enters the nucleus and positively regulates transcription initiation; unlike most Sm-like proteins, Lsm1p requires both its SM-domain and C-terminal domain for RNA-binding; binds to mRNAs under glucose starvation, most often in the 3' UTR; fo…	LSM1	LSM1 homolog, mRNA degradation associated	-
S000005091	YNL147W	LSM7	Like SM	MR	Lsm (Like Sm) protein; part of heteroheptameric complexes (Lsm2p-7p and either Lsm1p or 8p): cytoplasmic Lsm1p complex involved in mRNA decay; nuclear Lsm8p complex part of U6 snRNP and possibly involved in processing tRNA, snoRNA, and rRNA; protein abundance increases and forms cytoplasmic foci in response to DNA replication stress	LSM7	LSM7 homolog, U6 small nuclear RNA and mRNA degradation associated	-
S000000779	YEL053C	MAK10	MAintenance of Killer	MR	Non-catalytic subunit of the NatC N-terminal acetyltransferase; required for replication of dsRNA virus; expression is glucose-repressible; human NatC ortholog, Naa35, requires co-expression of the human catalytic subunit, Naa30, to functionally complement the null allele	-	-	-
S000003638	YJL102W	MEF2	Mitochondrial Elongation Factor	MR	Mitochondrial elongation factor involved in translational elongation	GFM2	G elongation factor, mitochondrial 2	-
S000001472	YIR033W	MGA2	Multicopy suppressor of GAm1 (snf2)	MR	ER membrane protein involved in regulation of OLE1 transcription; inactive ER form dimerizes and one subunit is then activated by ubiquitin/proteasome-dependent processing followed by nuclear targeting; MGA2 has a paralog, SPT23, that arose from the whole genome duplication	-	-	-
S000000486	YBR282W	MRPL27	Mitochondrial Ribosomal Protein, Large subunit	MR	Mitochondrial ribosomal protein of the large subunit; homolog of human Bcl-2 interacting protein BMRP	MRPL41	mitochondrial ribosomal protein L41	-
S000005237	YNL293W	MSB3	Multicopy Suppressor of Bud Emergence	MR	Rab GTPase-activating protein; regulates endocytosis via inactivation of Vps21p at endosomes and vacuole fusion via inactivation of Ypt7p at vacuoles; also acts on Ypt52p and Sec4p; localizes to plasma membrane, sites of polarized growth; relocalizes from bud neck to cytoplasm upon DNA replication stress; similar to TBC-domain Tre2 oncogene; MSB3 has a paralog, MSB4, that arose from the whole gen…	SGSM3	small G protein signaling modulator 3	-
S000003260	YGR028W	MSP1	Mitochondrial Sorting of Proteins	MR	Highly-conserved N-terminally anchored AAA-ATPase; distributed in the mitochondrial outer membrane and peroxisomes; involved in mitochondrial protein sorting; functions as an extraction engine in local organelle surveillance to remove and initiate degradation of mistargeted proteins, ensuring fidelity of organelle-specific localization of tail-anchored proteins; contains an N-terminal transmembra…	ATAD1	ATPase family, AAA domain containing 1	-
S000002198	YDL040C	NAT1	N-terminal AcetylTransferase	MR	Subunit of protein N-terminal acetyltransferase NatA; NatA comprised of Nat1p, Ard1p, and Nat5p; N-terminally acetylates many proteins to influence multiple processes such as cell cycle progression, heat-shock resistance, mating, sporulation, telomeric silencing and early stages of mitophagy; orthologous to human NAA15; expression of both human NAA10 and NAA15 functionally complements ard1 nat1 d…	NAA15	N(alpha)-acetyltransferase 15, NatA auxiliary subunit	-
S000006276	YPR072W	NOT5	Negative On TATA	MR	Component of the CCR4-NOT core complex, involved in mRNA decapping; involved intranscription initiation and elongation and in mRNA degradation; conserved lysine in human homolog of Not5p and Not3p is mutated in cancers	CNOT3	CCR4-NOT transcription complex, subunit 3	-
S000002474	YDR067C	OCA6	Oxidant-induced Cell-cycle Arrest	MR	Cytoplasmic protein required for replication of Brome mosaic virus; S. cerevisiae is a model system for studying positive-strand RNA virus replication; null mutation confers sensitivity to tunicamycin and DTT	-	-	-
S000003290	YGR058W	PEF1	Penta-EF-Hand protein	MR	Penta-EF-hand protein; required for polar bud growth and cell wall abscission; binds calcium and zinc with different affinity; localizes to bud site in G1, bud neck in G2; binds to Sec31p and modulates COPII coat assembly	PEF1,PDCD6	penta-EF-hand domain containing 1,programmed cell death 6	-
S000002708	YDR300C	PRO1	PROline requiring	MR	Gamma-glutamyl kinase; catalyzes the first step in proline biosynthesis; required for nitrogen starvation-induced ribophagy but not for nonselective autophagy; PRO1 has a paralog, YHR033W, that arose from the whole genome duplication	-	-	-
S000000872	YER070W	RNR1	RiboNucleotide Reductase	MR	Major isoform of large subunit of ribonucleotide-diphosphate reductase; the RNR complex catalyzes rate-limiting step in dNTP synthesis, regulated by DNA replication and DNA damage checkpoint pathways via localization of small subunits; relative distribution to the nucleus increases upon DNA replication stress; RNR1 has a paralog, RNR3, that arose from the whole genome duplication	RRM1	ribonucleotide reductase M1	-
S000001410	YIL148W	RPL40A	Ribosomal Protein of the Large subunit	MR	Ubiquitin-ribosomal 60S subunit protein L40A fusion protein; cleaved to yield ubiquitin and ribosomal protein L40A; ubiquitin may facilitate assembly of the ribosomal protein into ribosomes; homologous to mammalian ribosomal protein L40, no bacterial homolog; RPL40A has a paralog, RPL40B, that arose from the whole genome duplication; relative distribution to the nucleus increases upon DNA replica…	UBA52	ubiquitin A-52 residue ribosomal protein fusion product 1	-
S000003968	YLL045C	RPL8B	Ribosomal Protein of the Large subunit	MR	Ribosomal 60S subunit protein L8B; required for processing of 27SA3 pre-rRNA to 27SB pre-rRNA during assembly of large ribosomal subunit; depletion leads to a turnover of pre-rRNA; L8 binds to Domain I of 25S and 5.8 S rRNAs; mutation results in decreased amounts of free 60S subunits; homologous to mammalian ribosomal protein L7A, no bacterial homolog; RPL8B has a paralog, RPL8A, that arose from …	RPL7A	ribosomal protein L7a	-
S000005364	YOL004W	SIN3	Switch INdependent	MR	Component of both the Rpd3S and Rpd3L histone deacetylase complexes; involved in transcriptional repression and activation of diverse processes, including mating-type switching and meiosis; involved in the maintenance of chromosomal integrity	SIN3B,SIN3A	SIN3 transcription regulator family member B,SIN3 transcription regulator family member A	-
S000004977	YNL032W	SIW14	Synthetic Interaction with Whi2	MR	Tyrosine phosphatase involved in actin organization and endocytosis; localized to the cytoplasm	-	-	-
S000005923	YPL002C	SNF8	Sucrose NonFermenting	MR	Component of the ESCRT-II complex; ESCRT-II is involved in ubiquitin-dependent sorting of proteins into the endosome; appears to be functionally related to SNF7; involved in glucose derepression	SNF8	SNF8, ESCRT-II complex subunit	-
S000001196	YHR153C	SPO16	SPOrulation	MR	Meiosis-specific protein involved in synaptonemal complex assembly; implicated in regulation of crossover formation; required for sporulation	-	-	-
S000005314	YNR031C	SSK2	Suppressor of Sensor Kinase	MR	MAP kinase kinase kinase of HOG1 mitogen-activated signaling pathway; interacts with Ssk1p, leading to autophosphorylation and activation of Ssk2p which phosphorylates Pbs2p; also mediates actin cytoskeleton recovery from osmotic stress; a HOG-independent function of Ssk2p mediates the calcium-sensitive phenotype of the ptp2 msg5 double disruptant; SSK2 has a paralog, SSK22, that arose from the w…	MAP3K4	mitogen-activated protein kinase kinase kinase 4	-
S000004970	YNL025C	SSN8	Suppressor of SNf1	MR	Cyclin-like component of the RNA polymerase II holoenzyme; involved in phosphorylation of the RNA polymerase II C-terminal domain; forms a kinase-cyclin pair in the RNAPII holoenzyme with Ssn3p; required for both entry into and execution of the meiotic program; involved in glucose repression and telomere maintenance; cyclin homolog 35% identical to human cyclin C	CCNC	cyclin C	-
S000002754	YDR346C	SVF1	SurVival Factor	MR	Protein with a potential role in cell survival pathways; required for the diauxic growth shift; expression in mammalian cells increases survival under conditions inducing apoptosis; mutant has increased aneuploidy tolerance	-	-	-
S000005612	YOR086C	TCB1	Three Calcium and lipid Binding domains (TriCalBins)	MR	Lipid-binding ER protein involved in ER-plasma membrane tethering; one of 6 proteins (Ist2p, Scs2p, Scs22p, Tcb1p, Tcb2p, Tcb3p) that connect ER to plasma membrane and regulate PI4P levels by controlling access of Sac1p phosphatase to its substrate PI4P in PM; contains 3 calcium and lipid binding domains; non-tagged protein also localizes to mitochondria; C-termini of Tcb1p, Tcb2p and Tcb3p inter…	-	-	-
S000006101	YPL180W	TCO89	Tor Complex One	MR	Subunit of TORC1 (Tor1p or Tor2p-Kog1p-Lst8p-Tco89p); regulates global H3K56ac; TORC1 complex regulates growth in response to nutrient availability; cooperates with Ssd1p in the maintenance of cellular integrity; deletion strains are hypersensitive to rapamycin	-	-	-
S000005777	YOR251C	TUM1	ThioUridine Modification	MR	Rhodanese domain sulfur transferase; accepts persulfite from Nfs1p and transfers it to Uba4p in the pathway for 2-thiolation of the wobble uridine base of tRNAs; also stimulates sulfur transfer by Nfs1p; may be mitochondrially localized	TST,MPST	thiosulfate sulfurtransferase (rhodanese),mercaptopyruvate sulfurtransferase	-
S000004417	YLR425W	TUS1	TOR Unique function Suppressor	MR	Guanine nucleotide exchange factor (GEF) that modulates Rho1p activity; involved in the cell integrity signaling pathway; interacts with Rgl1p; localization of Tus1p to the bed neck is regulated by Rgl1p; multicopy suppressor of tor2 mutation and ypk1 ypk2 double mutation; potential Cdc28p substrate	ARHGEF15	Rho guanine nucleotide exchange factor (GEF) 15	-
S000005173	YNL229C	URE2	UREidosuccinate transport	MR	Nitrogen catabolite repression transcriptional regulator; inhibits GLN3 transcription in good nitrogen source; role in sequestering Gln3p and Gat1p to the cytoplasm; has glutathione peroxidase activity and can mutate to acquire GST activity; self-assembly under limited nitrogen conditions creates [URE3] prion and releases catabolite repression	-	-	-
S000000309	YBR105C	VID24	Vacuolar Import and Degradation	MR	GID Complex regulatory subunit; binds GID Complex in response to glucose through interactions with complex member Vid28p; regulates fructose-1,6-bisphosphatase (FBPase) targeting to the vacuole; promotes proteasome-dependent catabolite degradation of FBPase; peripheral membrane protein located at Vid (vacuole import and degradation) vesicles	-	-	-
S000004682	YMR077C	VPS20	Vacuolar Protein Sorting	MR	Myristoylated subunit of the ESCRT-III complex; the endosomal sorting complex required for transport of transmembrane proteins into the multivesicular body pathway to the lysosomal/vacuolar lumen; cytoplasmic protein recruited to endosomal membranes	CHMP6	charged multivesicular body protein 6	-
S000005289	YNR006W	VPS27	Vacuolar Protein Sorting	MR	Endosomal protein that forms a complex with Hse1p; required for recycling Golgi proteins, forming lumenal membranes and sorting ubiquitinated proteins destined for degradation; has Ubiquitin Interaction Motifs which bind ubiquitin (Ubi4p)	HGS	hepatocyte growth factor-regulated tyrosine kinase substrate	-
S000005986	YPL065W	VPS28	Vacuolar Protein Sorting	MR	Component of the ESCRT-I complex; complex is involved in ubiquitin-dependent sorting of proteins into the endosome; conserved C-terminal domain interacts with ESCRT-III subunit Vps20p; other members include Stp22p, Srn2p, Vps28p, and Mvb12p	VPS28	vacuolar protein sorting 28 homolog (S. cerevisiae)	-
S000007522	YBR085C-A		cytoplasm and to the nucleus; protein abundance increases in response to DNA replication stress	MR	Protein of unknown function; green fluorescent protein (GFP)-fusion protein localizes to the cytoplasm and to the nucleus; protein abundance increases in response to DNA replication stress	-	-	-
S000000617	YCR023C		Vacuolar membrane protein of unknown function; member of the multidrug resistance family;	MR	Vacuolar membrane protein of unknown function; member of the multidrug resistance family; YCR023C is not an essential gene	MFSD10	major facilitator superfamily domain containing 10	-
S000028632	YGL007C-A		Computationally predicted to have a role in cell budding (derrière PMA1)	MR	Putative protein of unknown function; identified by gene-trapping, microarray-based expression analysis, and genome-wide homology searching; deletion exhibits slow-growth phenotype; computationally predicted to have a role in cell budding	-	-	-
S000001506	YKL023W		Putative protein of unknown function; predicted by computational methods to be involved in mRNA degradation (Cyto)	MR	Putative protein of unknown function; predicted by computational methods to be involved in mRNA degradation; green fluorescent protein (GFP)-fusion protein localizes to the cytoplasm	-	-	-
S000028667	YKL096C-B		?	MR	Putative protein of unknown function; identified by gene-trapping, microarray-based expression analysis, and genome-wide homology searching	-	-	-
S000007621	YML007C-A		Putative protein of unknown function; green fluorescent protein (GFP)-fusion protein localizes to mitochondria	MR	Putative protein of unknown function; green fluorescent protein (GFP)-fusion protein localizes to mitochondria	-	-	-
S000005467	YOL107W		Putative protein of unknown function; green fluorescent protein (GFP)-fusion protein localizes to the cytoplasm and colocalizes in a punctate pattern with the early golgi/COPI vesicles; YOL107W is not an essential protein	MR	Putative protein of unknown function; green fluorescent protein (GFP)-fusion protein localizes to the cytoplasm and colocalizes in a punctate pattern with the early golgi/COPI vesicles; YOL107W is not an essential protein	TMEM115	transmembrane protein 115	-
S000001536	YKL053W	ASK1	partially overlaps verified ORF ASK1	MR	Dubious open reading frame; unlikely to encode a functional protein, based on available experimental and comparative sequence data; partially overlaps verified ORF ASK1	-	-	-
S000004207	YLR217W	CPR6	partially overlaps the verified gene CPR6	MR	Dubious open reading frame; unlikely to encode a functional protein, based on available experimental and comparative sequence data; partially overlaps the verified gene CPR6	-	-	-
S000003600	YJL064W	DLS1	completely overlaps the verified gene YJL065C/DLS1	MR	Dubious open reading frame; unlikely to encode a functional protein, based on available experimental and comparative sequence data; completely overlaps the verified gene YJL065C/DLS1	-	-	-
S000005142	YNL198C	GDR2	GCR2	MR	Dubious open reading frame; unlikely to encode a functional protein, based on available experimental and comparative sequence data	-	-	-
S000000771	YEL045C	GLY1	Behind GLY1	MR	Dubious open reading frame; unlikely to encode a functional protein, based on available experimental and comparative sequence data; deletion gives MMS sensitivity, growth defect under alkaline conditions, less than optimal growth upon citric acid stress	-	-	-
S000003656	YJL120W	RPE1	partially overlaps the verified gene YJL121C/RPE1	MR	Dubious open reading frame; unlikely to encode a functional protein, based on available experimental and comparative sequence data; partially overlaps the verified gene YJL121C/RPE1; deletion confers sensitivity to GSAO	-	-	-
S000003460	YGR228W	SMI1	Partially overlaps the verified ORF SMI1/YGR229C	MR	Dubious open reading frame; unlikely to encode a functional protein, based on available experimental and comparative sequence data; partially overlaps the verified ORF SMI1/YGR229C	-	-	-
S000002850	YDR442W	SSN2	SSN2	MR	Dubious open reading frame; unlikely to encode a functional protein, based on available experimental and comparative sequence data	-	-	-
S000002534	YDR127W	ARO1	AROmatic amino acid requiring	MR	Pentafunctional arom protein; catalyzes steps 2 through 6 in the biosynthesis of chorismate, which is a precursor to aromatic amino acids	-	-	-
S000004232	YLR242C	ARV1	ARE2 Required for Viability	MR	Cortical ER protein; implicated in the membrane insertion of tail-anchored C-terminal single transmembrane domain proteins; may function in transport of glycosylphosphatidylinositol intermediates into the ER lumen; required for normal intracellular sterol distribution; human ARV1, required for normal cholesterol and bile acid homeostasis, can complement yeast arv1 null mutant; human variant causi…	ARV1	ARV1 homolog, fatty acid homeostasis modulator	-
S000006005	YPL084W	BRO1	BCK1-like Resistance to Osmotic shock	MR	Cytoplasmic class E vacuolar protein sorting (VPS) factor; coordinates deubiquitination in the multivesicular body (MVB) pathway by recruiting Doa4p to endosomes	PTPN23	protein tyrosine phosphatase, non-receptor type 23	-
S000002476	YDR069C	DOA4	Degradation Of Alpha	MR	Ubiquitin hydrolase; deubiquitinates intralumenal vesicle (ILVs) cargo proteins; required for recycling ubiquitin from proteasome-bound ubiquitinated intermediates, acts at the late endosome/prevacuolar compartment to recover ubiquitin from ubiquitinated membrane proteins destined for the vacuole; DOA4 has a paralog, UBP5, that arose from the whole genome duplication	USP8,USP21	ubiquitin specific peptidase 8,ubiquitin specific peptidase 21	-
S000000485	YBR281C	DUG2	Deficient in Utilization of Glutathione	MR	Component of glutamine amidotransferase (GATase II); forms a complex with Dug3p to degrade glutathione (GSH) and other peptides containing a gamma-glu-X bond in an alternative pathway to GSH degradation by gamma-glutamyl transpeptidase (Ecm38p)	-	-	-
S000000143	YBL047C	EDE1	EH Domains and Endocytosis	MR	Scaffold protein involved in the formation of early endocytic sites; putative regulator of cytokinesis; homo-oligomerization is required for localization to and organization of endocytic sites; has a network of interactions with other endocytic proteins; binds membranes in a ubiquitin-dependent manner; may also bind ubiquitinated membrane-associated proteins; interacts with Cmk2 and functions ups…	ITSN2,EPS15	intersectin 2,epidermal growth factor receptor pathway substrate 15	-
S000005028	YNL084C	END3	ENDocytosis defective	MR	EH domain-containing protein involved in endocytosis; actin cytoskeletal organization and cell wall morphogenesis; forms a complex with Sla1p and Pan1p	EPS15	epidermal growth factor receptor pathway substrate 15	-
S000002320	YDL161W	ENT1	Epsin N-Terminal homology	MR	Epsin-like protein involved in endocytosis and actin patch assembly; functionally redundant with Ent2p; binds clathrin via a clathrin-binding domain motif at C-terminus; relocalizes from bud neck to cytoplasm upon DNA replication stress; ENT1 has a paralog, ENT2, that arose from the whole genome duplication	EPN3,EPN1,EPN2	epsin 3,epsin 1,epsin 2	-
S000004196	YLR206W	ENT2	Epsin N-Terminal homology	MR	Epsin-like protein required for endocytosis and actin patch assembly; functionally redundant with Ent1p; contains clathrin-binding motif at C-terminus; ENT2 has a paralog, ENT1, that arose from the whole genome duplication	EPN3,EPN1,EPN2	epsin 3,epsin 1,epsin 2	-
S000003961	YLL038C	ENT4	Epsin N-Terminal homology	MR	Protein of unknown function; contains an N-terminal epsin-like domain; proposed to be involved in the trafficking of Arn1p in the absence of ferrichrome	-	-	-
S000004334	YLR342W	FKS1	FK506 Sensitivity	MR	Catalytic subunit of 1,3-beta-D-glucan synthase; functionally redundant with alternate catalytic subunit Gsc2p; binds to regulatory subunit Rho1p; involved in cell wall synthesis and maintenance; localizes to sites of cell wall remodeling; FKS1 has a paralog, GSC2, that arose from the whole genome duplication	-	-	-
S000002340	YDL181W	INH1	INHibitor (of F1F0-ATPase)	MR	Protein that inhibits ATP hydrolysis by the F1F0-ATP synthase; inhibitory function is enhanced by stabilizing proteins Stf1p and Stf2p; has a calmodulin-binding motif and binds calmodulin in vitro; INH1 has a paralog, STF1, that arose from the whole genome duplication	-	-	-
S000000821	YER019W	ISC1	Inositol phosphoSphingolipid phospholipase C	MR	Inositol phosphosphingolipid phospholipase C; mitochondrial membrane localized; hydrolyzes complex sphingolipids to produce ceramide; activates genes required for non-fermentable carbon source metabolism during diauxic shift; activated by phosphatidylserine, cardiolipin, and phosphatidylglycerol; mediates Na+ and Li+ halotolerance; ortholog of mammalian neutral sphingomyelinase type 2	SMPD2	sphingomyelin phosphodiesterase 2, neutral membrane (neutral sphingomyelinase)	-
S000002305	YDL146W	LDB17	Low Dye Binding	MR	Protein involved in the regulation of endocytosis; transiently recruited to actin cortical patches in a SLA1-dependent manner after late coat component assembly; GFP-fusion protein localizes to the periphery, cytoplasm, bud, and bud neck	NCKIPSD	NCK interacting protein with SH3 domain	-
S000002786	YDR378C	LSM6	Like SM	MR	Lsm (Like Sm) protein; part of heteroheptameric complexes (Lsm2p-7p and either Lsm1p or 8p): cytoplasmic Lsm1p complex involved in mRNA decay; nuclear Lsm8p complex part of U6 snRNP and possibly involved in processing tRNA, snoRNA, and rRNA	LSM6	LSM6 homolog, U6 small nuclear RNA and mRNA degradation associated	-
S000004234	YLR244C	MAP1	Methionine AminoPeptidase	MR	Methionine aminopeptidase; catalyzes the cotranslational removal of N-terminal methionine from nascent polypeptides; function is partially redundant with that of Map2p	METAP1	methionyl aminopeptidase 1	-
S000002768	YDR360W	OPI7	OverProducer of Inositol	MR	Dubious open reading frame; unlikely to encode a functional protein, based on available experimental and comparative sequence data; partially overlaps verified gene VID21/YDR359C	-	-	-
S000002843	YDR435C	PPM1	Protein Phosphatase Methyltransferase	MR	Carboxyl methyltransferase; methylates the C terminus of the protein phosphatase 2A catalytic subunit (Pph21p or Pph22p), which is important for complex formation with regulatory subunits; required for methionine to inhibit autophagy and promote growth	LCMT1	leucine carboxyl methyltransferase 1	-
S000000121	YBL025W	RRN10	Regulation of RNA polymerase I	MR	Protein involved in promoting high level transcription of rDNA; subunit of UAF (upstream activation factor) for RNA polymerase I	-	-	-
S000005561	YOR035C	SHE4	Swi5p-dependent HO Expression	MR	Protein containing a UCS (UNC-45/CRO1/SHE4) domain; binds to myosin motor domains to regulate myosin function; involved in endocytosis, polarization of the actin cytoskeleton, and asymmetric mRNA localization	UNC45A	unc-45 myosin chaperone A	-
S000004829	YMR216C	SKY1	SRPK1-like Kinase in Yeast	MR	SR protein kinase (SRPK); involved in regulating proteins involved in mRNA metabolism and cation homeostasis; similar to human SRPK1	SRPK2,SRPK1	SRSF protein kinase 2,SRSF protein kinase 1	-
S000000103	YBL007C	SLA1	Synthetic Lethal with ABP1	MR	Cytoskeletal protein binding protein; required for assembly of the cortical actin cytoskeleton; interacts with proteins regulating actin dynamics and proteins required for endocytosis; found in the nucleus and cell cortex; has 3 SH3 domains	-	-	-
S000004109	YLR119W	SRN2	Suppressor of Rna mutations, Number 2	MR	Component of the ESCRT-I complex; ESCRT-I is involved in ubiquitin-dependent sorting of proteins into the endosome; suppressor of rna1-1 mutation; may be involved in RNA export from nucleus	-	-	-
S000002510	YDR103W	STE5	STErile	MR	Pheromone-responsive MAPK scaffold protein; couples activation of the G-protein-coupled pheromone receptor to MAPK activation; intramolecular interaction of PH and VWA domains blocks activation of assembled signaling cascade components (Ste11p, Ste7p and Fus3p) under basal conditions; Gbeta-gamma (Ste4p-Ste18p)-dependent docking at the plasma membrane and binding of PI(4,5)P2 by the PH domain rel…	-	-	-
S000002871	YDR463W	STP1	Species-specific tRNA Processing	MR	Transcription factor; contains a N-terminal regulatory motif (RI) that acts as a cytoplasmic retention determinant and as an Asi dependent degron in the nucleus; undergoes proteolytic processing by SPS (Ssy1p-Ptr3p-Ssy5p)-sensor component Ssy5p in response to extracellular amino acids; activates transcription of amino acid permease genes and may have a role in tRNA processing; STP1 has a paralog,…	-	-	-
S000002705	YDR297W	SUR2	SUppressor of Rvs161 and rvs167 mutations	MR	Sphinganine C4-hydroxylase; catalyses the conversion of sphinganine to phytosphingosine in sphingolipid biosyntheis	CH25H	cholesterol 25-hydroxylase	-
S000002512	YDR105C	TMS1		MR	Vacuolar membrane protein of unknown function; is conserved in mammals; predicted to contain eleven transmembrane helices; interacts with Pdr5p, a protein involved in multidrug resistance	SERINC5,SERINC1,SERINC2,SERINC3,SERINC4	serine incorporator 5,serine incorporator 1,serine incorporator 2,serine incorporator 3,serine incorporator 4	-
S000000892	YER090W	TRP2	TRyPtophan	MR	Anthranilate synthase; catalyzes the initial step of tryptophan biosynthesis, forms multifunctional hetero-oligomeric anthranilate synthase:indole-3-glycerol phosphate synthase enzyme complex with Trp3p	-	-	-
S000004214	YLR224W	UCC1	Ubiquitination of Citrate synthase in the glyoxylate Cycle	MR	F-box protein and component of SCF ubiquitin ligase complexes; involved in ubiquitin-dependent protein catabolism; readily monoubiquitinated in vitro by SCF-Ubc4 complexes; SCF-Ucc1 regulates level of Cit2 citrate synthase protein to maintain citrate homeostasis, acts as metabolic switch for glyoxylate cycle; UCC1 transcription is downregulated in cells grown on C2-compounds	-	-	-
S000003863	YJR102C	VPS25	Vacuolar Protein Sorting	MR	Component of the ESCRT-II complex; ESCRT-II is involved in ubiquitin-dependent sorting of proteins into the endosome	VPS25	vacuolar protein sorting 25 homolog (S. cerevisiae)	-
S000006377	YPR173C	VPS4	Vacuolar Protein Sorting	MR	AAA-ATPase involved in multivesicular body (MVB) protein sorting; ATP-bound Vps4p localizes to endosomes and catalyzes ESCRT-III disassembly and membrane release; ATPase activity is activated by Vta1p; regulates cellular sterol metabolism	VPS4B,VPS4A	vacuolar protein sorting 4 homolog B (S. cerevisiae),vacuolar protein sorting 4 homolog A (S. cerevisiae)	-
S000002335	YDL176W		fructose-1,6-bisphosphatase (Fbp1p) degradation	MR	Protein of unknown function; predicted by computational methods to be involved in fructose-1,6-bisphosphatase (Fbp1p) degradation; interacts with components of the GID complex; YDL176W is not an essential gene	-	-	-
S000000646	YCR050C	ARE1	ARE1	MR	Non-essential protein of unknown function; deletion mutant is synthetically sick or lethal with alpha-synuclein	-	-	-
S000002501	YDR094W	DNF2	DNF2	MR	Dubious open reading frame; unlikely to encode a functional protein, based on available experimental and comparative sequence data; partially overlaps verified ORF DNF2/YDR093W	-	-	-
S000005725	YOR199W	MRM1	Dubious open reading frame MRM1	MR	Dubious open reading frame; unlikely to encode a functional protein, based on available experimental and comparative sequence data	-	-	-
S000004474	YML013C-A	SEL1	partially overlaps the verified gene SEL1	MR	Bridging factor involved in ER-associated protein degradation (ERAD); bridges the cytosolic Cdc48p-Npl1p-Ufd1p ATPase complex and the membrane associated Ssm4p and Hrd1p ubiquitin ligase complexes; contains a UBX (ubiquitin regulatory X) domain and a ubiquitin-associated (UBA) domain; redistributes from the ER to lipid droplets during the diauxic shift and stationary phase; required for the maint…	-	-	-
S000003296	YGR064W	SPT4	partially overlaps the verified ORF SPT4/YGR063C	MR	Dubious open reading frame; unlikely to encode a functional protein, based on available experimental and comparative sequence data; partially overlaps the verified ORF SPT4/YGR063C	-	-	-
S000000980	YER178W	PDA1	Pyruvate Dehydrogenase Alpha	LS	E1 alpha subunit of the pyruvate dehydrogenase (PDH) complex; catalyzes the direct oxidative decarboxylation of pyruvate to acetyl-CoA; phosphorylated; regulated by glucose; PDH complex is concentrated in spots within the mitochondrial matrix, often near the ERMES complex and near peroxisomes	PDHA2,PDHA1	pyruvate dehydrogenase (lipoamide) alpha 2,pyruvate dehydrogenase (lipoamide) alpha 1	PYRUVATE DEHYDROGENASE E1-ALPHA DEFICIENCY; PDHAD
S000003289	YGR057C	LST7	Lethal with Sec Thirteen	LS	Subunit of the Lst4p-Lst7p GTPase activating protein complex for Gtr2p; stimulates the GTPase activity of Rag family GTPase Gtr2p, within the context of the Gtr1p-Gtr2p heterodimer, after amino acid stimulation; required for activation of TORC1 in response to amino acid stimulation; recruited to the vacuolar membrane during amino acid starvation and released from the membrane by TORC1; required f…	FLCN,FLCN,FLCN,FLCN	folliculin,folliculin,folliculin,folliculin	PNEUMOTHORAX, PRIMARY SPONTANEOUS,RENAL CELL CARCINOMA, NONPAPILLARY; RCC,BIRT-HOGG-DUBE SYNDROME; BHD,COLORECTAL CANCER; CRC
S000003690	YJL154C	VPS35	Vacuolar Protein Sorting	LS	Endosomal subunit of membrane-associated retromer complex; required for retrograde transport; receptor that recognizes retrieval signals on cargo proteins, forms subcomplex with Vps26p and Vps29p that selects cargo proteins for retrieval; interacts with Ypt7p; overexpression of wild-type human VPS35 or Parkinson's-associated vps35-D686N or vps35-P299S variants complements Ni2+ resistance and Cd2+…	VPS35	VPS35 retromer complex component	PARKINSON DISEASE 17; PARK17
S000005270	YNL326C	PFA3	Protein Fatty Acyltransferase	LS	Palmitoyltransferase for Vac8p; required for vacuolar membrane fusion; contains an Asp-His-His-Cys-cysteine rich (DHHC-CRD) domain; autoacylates; required for vacuolar integrity under stress conditions	ZDHHC15	zinc finger, DHHC-type containing 15	MENTAL RETARDATION, X-LINKED 91; MRX91
S000004536	YML071C	COG8	Conserved Oligomeric Golgi complex	LS	Component of the conserved oligomeric Golgi complex; a cytosolic tethering complex (Cog1p through Cog8p) that functions in protein trafficking to mediate fusion of transport vesicles to Golgi compartments	COG8	component of oligomeric golgi complex 8	CONGENITAL DISORDER OF GLYCOSYLATION, TYPE IIh; CDG2H
S000005593	YOR067C	ALG8	Asparagine-Linked Glycosylation	LS	Glucosyl transferase; involved in N-linked glycosylation; adds glucose to the dolichol-linked oligosaccharide precursor prior to transfer to protein during lipid-linked oligosaccharide biosynthesis; similar to Alg6p; human homolog ALG8 can complement yeast null mutant	ALG8	ALG8, alpha-1,3-glucosyltransferase	CONGENITAL DISORDER OF GLYCOSYLATION, TYPE Ih; CDG1H
S000005528	YOR002W	ALG6	Asparagine-Linked Glycosylation	LS	Alpha 1,3 glucosyltransferase; involved in transfer of oligosaccharides from dolichyl pyrophosphate to asparagine residues of proteins during N-linked protein glycosylation; C998T transition in human ortholog ALG6 causes carbohydrate-deficient glycoprotein syndrome type-Ic; wild-type human ortholog ALG6 can partially complement yeast alg6 mutant	ALG6	ALG6, alpha-1,3-glucosyltransferase	CONGENITAL DISORDER OF GLYCOSYLATION, TYPE Ic; CDG1C
S000002864	YDR456W	NHX1	Na+/H+ eXchanger	LS	Na+/H+ and K+/H+ exchanger; required for intracellular sequestration of Na+ and K+; located in the vacuole and late endosome compartments; required for osmotolerance to acute hypertonic shock and for vacuolar fusion; ortholog of human NHE9, which is linked to autism	SLC9A9,SLC9A6,SLC9A7	solute carrier family 9, subfamily A (NHE9, cation proton antiporter 9), member 9,solute carrier family 9, subfamily A (NHE6, cation proton antiporter 6), member 6,solute carrier family 9, subfamily A (NHE7, cation proton antiporter 7), member 7	AUTISM, SUSCEPTIBILITY TO, 16; AUTS16,MENTAL RETARDATION, X-LINKED, SYNDROMIC, CHRISTIANSON TYPE; MRXSCH
S000001092	YHR050W	SMF2	Suppressor of Mitochondria import Function	LS	Divalent metal ion transporter involved in manganese homeostasis; has broad specificity for di-valent and tri-valent metals; post-translationally regulated by levels of metal ions; member of the Nramp family of metal transport proteins	SLC11A2,SLC11A1,SLC11A1	solute carrier family 11 (proton-coupled divalent metal ion transporter), member 2,solute carrier family 11 (proton-coupled divalent metal ion transporter), member 1,solute carrier family 11 (proton-coupled divalent metal ion transporter), member 1	ANEMIA, HYPOCHROMIC MICROCYTIC, WITH IRON OVERLOAD 1; AHMIO1,MYCOBACTERIUM TUBERCULOSIS, SUSCEPTIBILITY TO MYCOBACTERIUM TUBERCULOSIS, PROTECTION AGAINST, INCLUDED,BURULI ULCER, SUSCEPTIBILITY TO
S000002580	YDR173C	ARG82	ARGinine requiring	LS	Inositol polyphosphate multikinase (IPMK); sequentially phosphorylates Ins(1,4,5)P3 to form Ins(1,3,4,5,6)P5; also has diphosphoinositol polyphosphate synthase activity; regulates arginine-, phosphate-, and nitrogen-responsive genes	IP6K3,IP6K1,IP6K2	inositol hexakisphosphate kinase 3,inositol hexakisphosphate kinase 1,inositol hexakisphosphate kinase 2	-
S000000643	YCR047C	BUD23	BUD site selection	LS	Methyltransferase that methylates residue G1575 of 18S rRNA; required for rRNA processing and nuclear export of 40S ribosomal subunits independently of methylation activity; diploid mutant displays random budding pattern; functional homolog of human WBSCR22	WBSCR22	Williams Beuren syndrome chromosome region 22	-
S000004052	YLR062C	BUD28	BUD site selection	LS	Dubious open reading frame; unlikely to encode a functional protein, based on available experimental and comparative sequence data; not conserved in closely related Saccharomyces species; 98% of ORF overlaps the verified gene RPL22A; diploid mutant displays a weak budding pattern phenotype in a systematic assay	-	-	-
S000002310	YDL151C	BUD30	BUD site selection	LS	Dubious open reading frame; unlikely to encode a functional protein, based on available experimental and comparative sequence data; not conserved in closely related Saccharomyces species; 96% of ORF overlaps the verified gene RPC53; diploid mutant displays a weak budding pattern phenotype in a systematic assay	-	-	-
S000000659	YCR063W	BUD31	BUD site selection	LS	Component of the SF3b subcomplex of the U2 snRNP; increases efficiency of first and second step pre-mRNA splicing; diploid mutants display a random budding pattern instead of the wild-type bipolar pattern; facilitates passage through G1/S Start, but is not required for G2/M transition or exit from mitosis	BUD31	BUD31 homolog	-
S000004216	YLR226W	BUR2	Bypass UAS Requirement	LS	Cyclin for the Sgv1p (Bur1p) protein kinase; Sgv1p and Bur2p comprise the CDK-cyclin BUR kinase complex which is involved in transcriptional regulation through its phosphorylation of the carboxy-terminal domain (CTD) of the largest subunit of RNA polymerase II (Rpo21p); BUR kinase is also involved in the recruitment of Spt6p to the CTD at the onset of transcription	-	-	-
S000002772	YDR364C	CDC40	Cell Division Cycle	LS	Pre-mRNA splicing factor; important for catalytic step II of pre-mRNA splicing and plays a role in cell cycle progression, particularly at the G1/S phase transition; required for DNA synthesis during mitosis and meiosis; has WD repeats; thermosensitivity of the cdc40 null mutant is functionally complemented by a chimeric construct containing the N-terminal 156 amino acids of yeast Cdc40p fused to…	CDC40	cell division cycle 40	-
S000000828	YER026C	CHO1	CHOline requiring	LS	Phosphatidylserine synthase; functions in phospholipid biosynthesis; catalyzes the reaction CDP-diaclyglycerol + L-serine = CMP + L-1-phosphatidylserine, transcriptionally repressed by myo-inositol and choline	-	-	-
S000003389	YGR157W	CHO2	CHOline requiring	LS	Phosphatidylethanolamine methyltransferase (PEMT); catalyzes the first step in the conversion of phosphatidylethanolamine to phosphatidylcholine during the methylation pathway of phosphatidylcholine biosynthesis	-	-	-
S000001732	YKR024C	DBP7	Dead Box Protein	LS	Putative ATP-dependent RNA helicase of the DEAD-box family; involved in ribosomal biogenesis; required at post-transcriptional step for efficient retrotransposition; essential for growth under anaerobic conditions	DDX31	DEAD (Asp-Glu-Ala-Asp) box polypeptide 31	-
S000003432	YGR200C	ELP2	ELongator Protein	LS	Subunit of Elongator complex; binds to microtubules via conserved alkaline residues; has two seven-bladed WD40 &#946; propellers; Elongator complex is required for modification of wobble nucleosides in tRNA; target of Kluyveromyces lactis zymocin	ELP2	elongator acetyltransferase complex subunit 2	-
S000000230	YBR026C	ETR1	2-Enoyl Thioester Reductase	LS	2-enoyl thioester reductase; member of the medium chain dehydrogenase/reductase family; localized to mitochondria, where it has a probable role in fatty acid synthesis; human MECR functionally complements the respiratory growth defect of the null mutant	MECR	mitochondrial trans-2-enoyl-CoA reductase	-
S000005330	YNR047W	FPK1	FliPase Kinase 1	LS	Ser/Thr protein kinase; phosphorylates several aminophospholipid translocase family members, regulating phospholipid translocation and membrane asymmetry; phosphorylates and inhibits upstream inhibitory kinase, Ypk1p; localizes to the cytoplasm, early endosome/TGN compartments and thplasma membrane; localizes to the shmoo tip where it has a redundant role in the cellular response to mating pherom…	-	-	-
S000003188	YGL220W	FRA2	Fe Repressor of Activation	LS	Cytosolic protein involved in repression of iron regulon transcription; forms an iron-independent complex with Fra1p, Grx3p, and Grx4p; null mutant fails to repress the iron regulon and is sensitive to nickel; sequence similarity to human BOLA family member, BOLA2	-	-	-
S000000225	YBR021W	FUR4	5-FlUoRouridine sensitivity	LS	Plasma membrane localized uracil permease; expression is tightly regulated by uracil levels and environmental cues; conformational alterations induced by unfolding or substrate binding result in Rsp5p-mediated ubiquitination and degradation	-	-	-
S000000563	YCL058C	FYV5	Function required for Yeast Viability	LS	Protein involved in regulation of the mating pathway; binds with Matalpha2p to promoters of haploid-specific genes; required for survival upon exposure to K1 killer toxin; involved in ion homeostasis	-	-	-
S000003484	YGR252W	GCN5	General Control Nonderepressible	LS	Catalytic subunit of ADA and SAGA histone acetyltransferase complexes; modifies N-terminal lysines on histones H2B and H3; acetylates Rsc4p, a subunit of the RSC chromatin-remodeling complex, altering replication stress tolerance; relocalizes to the cytosol in response to hypoxia; mutant displays reduced transcription elongation in the G-less-based run-on (GLRO) assay; greater involvement in repr…	KAT2B,KAT2A	K(lysine) acetyltransferase 2B,K(lysine) acetyltransferase 2A	-
S000003395	YGR163W	GTR2	GTp binding protein Resemblance	LS	Subunit of a TORC1-stimulating GTPase complex; subunit of the Gtr1-Gtr2 GTPase complex that stimulates TORC1 in response to amino acid stimulation; stimulates the GTPase activity of Gtr1p; negatively regulates the Ran/Tc4 GTPase cycle; activates transcription; tethered to the vacuolar membrane as part of the EGO complex (EGOC); required for sorting of Gap1p; activated by the the Lst4p-Lst7p GAP c…	RRAGD,RRAGC	Ras-related GTP binding D,Ras-related GTP binding C	-
S000002883	YDR475C	JIP4	Jumonji domain Interacting Protein	LS	Protein of unknown function; previously annotated as two separate ORFs, YDR474C and YDR475C, which were merged as a result of corrections to the systematic reference sequence; JIP4 has a paralog, YOR019W, that arose from the whole genome duplication	-	-	-
S000006066	YPL145C	KES1	KrE11-1 Suppressor	LS	One of seven members of the yeast oxysterol binding protein family; involved in negative regulation of Sec14p-dependent Golgi complex secretory functions, peripheral membrane protein that localizes to the Golgi complex; KES1 has a paralog, HES1, that arose from the whole genome duplication	OSBPL11,OSBPL10	oxysterol binding protein-like 11,oxysterol binding protein-like 10	-
S000005266	YNL322C	KRE1	Killer toxin REsistant	LS	Cell wall glycoprotein involved in beta-glucan assembly; serves as a K1 killer toxin membrane receptor	-	-	-
S000000102	YBL006C	LDB7	Low Dye Binding	LS	Component of the RSC chromatin remodeling complex; interacts with Rsc3p, Rsc30p, Npl6p, and Htl1p to form a module important for a broad range of RSC functions	-	-	-
S000005267	YNL323W	LEM3	Ligand-Effect Modulator	LS	Membrane protein of the plasma membrane and ER; interacts specifically in vivo with the phospholipid translocase (flippase) Dnf1p; involved in translocation of phospholipids and alkylphosphocholine drugs across the plasma membrane; null mutant requires tryptophan due to mislocalization of tryptophan permease Tat2p	TMEM30B,TMEM30A	transmembrane protein 30B,transmembrane protein 30A	-
S000001715	YKR007W	MEH1	Multicopy suppressor of Ers1 Hygromycin B sensitivity	LS	Component of the EGO and GSE complexes; EGO is involved in the regulation of microautophagy and GSE is required for proper sorting of amino acid permease Gap1p; loss results in a defect in vacuolar acidification	-	-	-
S000005971	YPL050C	MNN9	MaNNosyltransferase	LS	Subunit of Golgi mannosyltransferase complex; this complex mediates elongation of the polysaccharide mannan backbone; forms a separate complex with Van1p that is also involved in backbone elongation; this complex also contains Anp1p, Mnn10p, Mnn11p, and Hoc1p	-	-	-
S000004597	YML128C	MSC1	Meiotic Sister-Chromatid recombination	LS	Protein of unknown function; mutant is defective in directing meiotic recombination events to homologous chromatids; the authentic, non-tagged protein is detected in highly purified mitochondria and is phosphorylated	-	-	-
S000003179	YGL211W	NCS6	Needs Cla4 to Survive	LS	Protein required for uridine thiolation of Gln, Lys, and Glu tRNAs; required for the thiolation of uridine at the wobble position of Gln, Lys, and Glu tRNAs; has a role in urmylation and in invasive and pseudohyphal growth; inhibits replication of Brome mosaic virus in S. cerevisiae	CTU1	cytosolic thiouridylase subunit 1	-
S000003589	YJL053W	PEP8	carboxyPEPtidase Y-deficient	LS	Vacuolar protein component of the retromer; forms part of the multimeric membrane-associated retromer complex involved in vacuolar protein sorting along with Vps35p, Vps29p, Vps17p, and Vps5p; essential for endosome-to-Golgi retrograde protein transport; interacts with Ypt7p; protein abundance increases in response to DNA replication stress	VPS26B,VPS26A	VPS26 retromer complex component B,VPS26 retromer complex component A	-
S000002164	YDL006W	PTC1	Phosphatase type Two C	LS	Type 2C protein phosphatase (PP2C); dephosphorylates Hog1p, inactivating osmosensing MAPK cascade; involved in Fus3p activation during pheromone response; deletion affects precursor tRNA splicing, mitochondrial inheritance, and sporulation	-	-	-
S000004406	YLR414C	PUN1	Plasma membrane protein Upregulated during Nitrogen stress	LS	Plasma membrane protein with a role in cell wall integrity; co-localizes with Sur7p in punctate membrane patches; null mutant displays decreased thermotolerance; transcription induced upon cell wall damage and metal ion stress	-	-	-
S000001314	YIL052C	RPL34B	Ribosomal Protein of the Large subunit	LS	Ribosomal 60S subunit protein L34B; homologous to mammalian ribosomal protein L34, no bacterial homolog; RPL34B has a paralog, RPL34A, that arose from the whole genome duplication	-	-	-
S000002241	YDL083C	RPS16B	Ribosomal Protein of the Small subunit	LS	Protein component of the small (40S) ribosomal subunit; homologous to mammalian ribosomal protein S16 and bacterial S9; RPS16B has a paralog, RPS16A, that arose from the whole genome duplication	RPS16	ribosomal protein S16	-
S000004433	YLR441C	RPS1A	Ribosomal Protein of the Small subunit	LS	Ribosomal protein 10 (rp10) of the small (40S) subunit; homologous to mammalian ribosomal protein S3A, no bacterial homolog; RPS1A has a paralog, RPS1B, that arose from the whole genome duplication	RPS3A	ribosomal protein S3A	-
S000003350	YGR118W	RPS23A	Ribosomal Protein of the Small subunit	LS	Ribosomal protein 28 (rp28) of the small (40S) ribosomal subunit; required for translational accuracy; homologous to mammalian ribosomal protein S23 and bacterial S12; RPS23A has a paralog, RPS23B, that arose from the whole genome duplication; deletion of both RPS23A and RPS23B is lethal	RPS23	ribosomal protein S23	-
S000000385	YBR181C	RPS6B	Ribosomal Protein of the Small subunit	LS	Protein component of the small (40S) ribosomal subunit; homologous to mammalian ribosomal protein S6, no bacterial homolog; phosphorylated on S233 by Ypk3p in a TORC1-dependent manner, and on S232 in a TORC1/2-dependent manner by Ypk1/2/3p; RPS6B has a paralog, RPS6A, that arose from the whole genome duplication	-	-	-
S000000168	YBL072C	RPS8A	Ribosomal Protein of the Small subunit	LS	Protein component of the small (40S) ribosomal subunit; homologous to mammalian ribosomal protein S8, no bacterial homolog; RPS8A has a paralog, RPS8B, that arose from the whole genome duplication	RPS8	ribosomal protein S8	-
S000002205	YDL047W	SIT4	Suppressor of Initiation of Transcription	LS	Ceramide-activated, type 2A-related serine-threonine phosphatase; functions in G1/S transition of mitotic cycle; controls lifespan, mitochondrial function, cell cycle progression by regulating HXK2 phosphorylation; regulator of COPII coat dephosphorylation; required for ER to Golgi traffic; interacts with Hrr25p kinase; cytoplasmic and nuclear protein that modulates functions mediated by Pkc1p in…	PPP6C	protein phosphatase 6, catalytic subunit	-
S000001072	YHR030C	SLT2	Suppressor of the LyTic phenotype	LS	Serine/threonine MAP kinase; coordinates expression of all 19S regulatory particle assembly-chaperones (RACs) to control proteasome abundance; involved in regulating maintenance of cell wall integrity, cell cycle progression, nuclear mRNA retention in heat shock, septum assembly; required for mitophagy, pexophagy; affects recruitment of mitochondria to phagophore assembly site; plays role in adap…	MAPK7	mitogen-activated protein kinase 7	-
S000004367	YLR375W	STP3	protein with similarity to Stp1p	LS	Zinc-finger protein of unknown function; possibly involved in pre-tRNA splicing and in uptake of branched-chain amino acids; STP3 has a paralog, STP4, that arose from the whole genome duplication	-	-	-
S000006078	YPL157W	TGS1	TrimethylGuanosine Synthase	LS	Trimethyl guanosine synthase, conserved nucleolar methyl transferase; converts the m(7)G cap structure of snRNAs, snoRNAs, and telomerase TLC1 RNA to m(2,2,7)G; also required for nucleolar assembly and splicing of meiotic pre-mRNAs; interacts with Swm2p, which may confer substrate specificity on Tgs1p	TGS1	trimethylguanosine synthase 1	-
S000005821	YOR295W	UAF30	Upstream Activation Factor subunit	LS	Subunit of UAF (upstream activation factor) complex; UAF is an RNA polymerase I specific transcription stimulatory factor composed of Uaf30p, Rrn5p, Rrn9p, Rrn10p, histones H3 and H4; targeting factor for the UAF that facilitates activation of many rDNA genes; deletion decreases cellular growth rate; UAF30 has a paralog, TRI1, that arose from the whole genome duplication	-	-	-
S000004563	YML097C	VPS9	Vacuolar Protein Sorting	LS	Guanine nucleotide exchange factor (GEF) and ubiquitin receptor; involved in vesicle-mediated vacuolar transport, including Golgi-endosome trafficking and sorting through the multivesicular body (MVB); stimulates the intrinsic guanine nucleotide exchange activity of Rab family members (Vps21p/Ypt52p/Ypt53p); partially redundant with GEF MUK1; required for localization of the CORVET complex to end…	RABGEF1	RAB guanine nucleotide exchange factor (GEF) 1	-
S000005051	YNL107W	YAF9	Yeast homolog of the human leukemogenic protein AF9	LS	Subunit of NuA4 histone H4 acetyltransferase and SWR1 complexes; may function to antagonize silencing near telomeres; interacts directly with Swc4p; has homology to human leukemogenic protein AF9; contains a YEATS domain	YEATS4	YEATS domain containing 4	-
S000028534	YBR196C-A		Putative protein of unknown function; identified by fungal homology and RT-PCR	LS	Putative protein of unknown function; identified by fungal homology and RT-PCR	-	-	-
S000028635	YGL188C-A		Putative protein of unknown function	LS	Putative protein of unknown function	-	-	-
S000028694	YMR242W-A		? Putative protein of unknown function	LS	Putative protein of unknown function	-	-	-
S000003779	YJR018W	ESS1	ESS1	LS	Dubious open reading frame; unlikely to encode a functional protein, based on available experimental and comparative sequence data	-	-	-
S000006303	YPR099C	MRPL51	overlaps the verified gene MRPL51/YPR100W	LS	Dubious open reading frame; unlikely to encode a functional protein, based on available experimental and comparative sequence data; partially overlaps the verified gene MRPL51/YPR100W	-	-	-
S000000108	YBL012C	SCT1	SCT1	LS	Dubious open reading frame; unlikely to encode a functional protein, based on available experimental and comparative sequence data	-	-	-
S000005858	YOR331C	VMA4	overlaps the verified gene VMA4/YOR332W	LS	Dubious open reading frame; unlikely to encode a functional protein, based on available experimental and comparative sequence data; open reading frame overlaps the verified gene VMA4/YOR332W	-	-	-
S000003490	YGR258C	RAD2	RADiation sensitivity	LR	Single-stranded DNA endonuclease; cleaves single-stranded DNA during nucleotide excision repair to excise damaged DNA; subunit of Nucleotide Excision Repair Factor 3 (NEF3); homolog of human XPG protein	ERCC5,ERCC5	excision repair cross-complementation group 5,excision repair cross-complementation group 5	XERODERMA PIGMENTOSUM, COMPLEMENTATION GROUP G; XPG,CEREBROOCULOFACIOSKELETAL SYNDROME 3; COFS3
S000003328	YGR096W	TPC1	Thiamine Pyrophosphate Carrier	LR	Mitochondrial membrane transporter; mediates uptake of the essential cofactor thiamine pyrophosphate (ThPP) into mitochondria; expression appears to be regulated by carbon source; member of the mitochondrial carrier family	SLC25A19,SLC25A19	solute carrier family 25 (mitochondrial thiamine pyrophosphate carrier), member 19,solute carrier family 25 (mitochondrial thiamine pyrophosphate carrier), member 19	THIAMINE METABOLISM DYSFUNCTION SYNDROME 4 (BILATERAL STRIATAL DEGENERATION AND PROGRESSIVE POLYNEUROPATHY TYPE); THMD4,MICROCEPHALY, AMISH TYPE; MCPHA
S000005041	YNL097C	PHO23	PHOsphate metabolism	LR	Component of the Rpd3L histone deacetylase complex; involved in transcriptional regulation of PHO5; affects termination of snoRNAs and cryptic unstable transcripts (CUTs); C-terminus shares significant sequence identity with the human candidate tumor suppressor p33-ING1 and its isoform ING3	ING5,ING1,ING2,ING4	inhibitor of growth family, member 5,inhibitor of growth family, member 1,inhibitor of growth family, member 2,inhibitor of growth family, member 4	SQUAMOUS CELL CARCINOMA, HEAD AND NECK; HNSCC
S000004982	YNL037C	IDH1	Isocitrate DeHydrogenase	LR	Subunit of mitochondrial NAD(+)-dependent isocitrate dehydrogenase; complex catalyzes the oxidation of isocitrate to alpha-ketoglutarate in the TCA cycle	IDH3G,IDH3B	isocitrate dehydrogenase 3 (NAD+) gamma,isocitrate dehydrogenase 3 (NAD+) beta	RETINITIS PIGMENTOSA 46; RP46
S000005199	YNL255C	GIS2	GIg Suppressor	LR	Translational activator for mRNAs with internal ribosome entry sites; associates with polysomes and binds to a specific subset of mRNAs; localizes to RNA processing bodies (P bodies) and to stress granules; may have a role in translation regulation under stress conditions; ortholog of human ZNF9/CNBP, a gene involved in myotonic dystrophy type 2	CNBP	CCHC-type zinc finger, nucleic acid binding protein	MYOTONIC DYSTROPHY 2; DM2
S000001050	YHR008C	SOD2	SuperOxide Dismutase	LR	Mitochondrial manganese superoxide dismutase; protects cells against oxygen toxicity and oxidative stress; human mitochondrial SOD2 can complement a yeast null mutant and human cytoplasmic SOD1 can also complement when targeted to the mitochondrial matrix	SOD2	superoxide dismutase 2, mitochondrial	MICROVASCULAR COMPLICATIONS OF DIABETES, SUSCEPTIBILITY TO, 6; MVCD6
S000005055	YNL111C	CYB5	CYtochrome B	LR	Cytochrome b5; involved in the sterol and lipid biosynthesis pathways; acts as an electron donor to support sterol C5-6 desaturation	CYB5B,CYB5A	cytochrome b5 type B (outer mitochondrial membrane),cytochrome b5 type A (microsomal)	METHEMOGLOBINEMIA TYPE IV
S000005083	YNL139C	THO2	suppressor of the Transcriptional defect of Hpr1 by Overexpression	LR	Subunit of the THO complex; THO is required for efficient transcription elongation and involved in transcriptional elongation-associated recombination; required for LacZ RNA expression from certain plasmids	THOC2	THO complex 2	MENTAL RETARDATION, X-LINKED 12; MRX12
S000005627	YOR101W	RAS1	homologous to RAS proto-oncogene	LR	GTPase involved in G-protein signaling in adenylate cyclase activation; plays a role in cell proliferation; localized to the plasma membrane; homolog of mammalian RAS proto-oncogenes; relative distribution to the nucleus increases upon DNA replication stress; RAS1 has a paralog, RAS2, that arose from the whole genome duplication	RRAS2,HRAS,HRAS,HRAS,HRAS,HRAS,HRAS,KRAS,KRAS,KRAS,KRAS,KRAS,KRAS,KRAS,KRAS,KRAS,KRAS,MRAS,RRAS	related RAS viral (r-ras) oncogene homolog 2,Harvey rat sarcoma viral oncogene homolog,Harvey rat sarcoma viral oncogene homolog,Harvey rat sarcoma viral oncogene homolog,Harvey rat sarcoma viral oncogene homolog,Harvey rat sarcoma viral oncogene homolog,Harvey rat sarcoma viral oncogene homolog,Kirsten rat sarcoma viral oncogene homolog,Kirsten rat sarcoma viral oncogene homolog,Kirsten rat sarc…	MELANOCYTIC NEVUS SYNDROME, CONGENITAL; CMNS,COSTELLO SYNDROME; CSTLO,BLADDER CANCER,SCHIMMELPENNING-FEUERSTEIN-MIMS SYNDROME; SFM,THYROID CANCER, NONMEDULLARY, 2; NMTC2,NEVUS, EPIDERMAL,RAS-ASSOCIATED AUTOIMMUNE LEUKOPROLIFERATIVE DISORDER; RALD,NOONAN SYNDROME 3; NS3,PANCREATIC CANCER,BLADDER CANCER,LUNG CANCER ALVEOLAR CELL CARCINOMA, INCLUDED,SCHIMMELPENNING-FEUERSTEIN-MIMS SYNDROME; SFM,LEUK…
S000000014	YAL016W	TPD3	tRNA Processing Deficient	LR	Regulatory subunit A of the heterotrimeric PP2A complex; the heterotrimeric protein phosphatase 2A (PP2A) complex also contains regulatory subunit Cdc55p and either catalytic subunit Pph21p or Pph22p; required for cell morphogenesis and transcription by RNA polymerase III	PPP2R1B,PPP2R1A	protein phosphatase 2, regulatory subunit A, beta,protein phosphatase 2, regulatory subunit A, alpha	LUNG CANCER ALVEOLAR CELL CARCINOMA, INCLUDED,MENTAL RETARDATION, AUTOSOMAL DOMINANT 36; MRD36
S000003222	YGL253W	HXK2	HeXoKinase	LR	Hexokinase isoenzyme 2; phosphorylates glucose in cytosol; predominant hexokinase during growth on glucose; represses expression of HXK1, GLK1, induces expression of its own gene; antiapoptotic; phosphorylation/dephosphorylation at Ser14 by kinase Snf1p, phosphatase Glc7p-Reg1p regulates nucleocytoplasmic shuttling of Hxk2p; functions downstream of Sit4p in control of cell cycle, mitochondrial fu…	HK3,GCK,GCK,GCK,GCK,HK1,HK1,HK2	hexokinase 3 (white cell),glucokinase (hexokinase 4),glucokinase (hexokinase 4),glucokinase (hexokinase 4),glucokinase (hexokinase 4),hexokinase 1,hexokinase 1,hexokinase 2	HYPERINSULINEMIC HYPOGLYCEMIA, FAMILIAL, 3; HHF3,DIABETES MELLITUS, NONINSULIN-DEPENDENT; NIDDM,MATURITY-ONSET DIABETES OF THE YOUNG, TYPE 2; MODY2,DIABETES MELLITUS, PERMANENT NEONATAL; PNDM,NEUROPATHY, HEREDITARY MOTOR AND SENSORY, RUSSE TYPE; HMSNR,HEMOLYTIC ANEMIA, NONSPHEROCYTIC, DUE TO HEXOKINASE DEFICIENCY
S000000621	YCR026C	NPP1	ecto-Nucleotide Pyrophosphatase/Phosphodiesterase	LR	Nucleotide pyrophosphatase/phosphodiesterase; mediates extracellular nucleotide phosphate hydrolysis along with Npp2p and Pho5p; activity and expression enhanced during conditions of phosphate starvation; involved in spore wall assembly; NPP1 has a paralog, NPP2, that arose from the whole genome duplication, and an npp1 npp2 double mutant exhibits reduced dityrosine fluorescence relative to the s…	ENPP3,ENPP1,ENPP1,ENPP1,ENPP1,ENPP1,ENPP2	ectonucleotide pyrophosphatase/phosphodiesterase 3,ectonucleotide pyrophosphatase/phosphodiesterase 1,ectonucleotide pyrophosphatase/phosphodiesterase 1,ectonucleotide pyrophosphatase/phosphodiesterase 1,ectonucleotide pyrophosphatase/phosphodiesterase 1,ectonucleotide pyrophosphatase/phosphodiesterase 1,ectonucleotide pyrophosphatase/phosphodiesterase 2	DIABETES MELLITUS, NONINSULIN-DEPENDENT; NIDDM,COLE DISEASE; COLED,OBESITY LEANNESS, INCLUDED,HYPOPHOSPHATEMIC RICKETS, AUTOSOMAL RECESSIVE, 2; ARHR2,ARTERIAL CALCIFICATION, GENERALIZED, OF INFANCY, 1; GACI1
S000003269	YGR037C	ACB1	Acyl-CoA-Binding	LR	Acyl-CoA-binding protein; transports newly synthesized acyl-CoA esters from fatty acid synthetase (Fas1p-Fas2p) to acyl-CoA-consuming processes; subject to starvation-induced, Grh1p-mediated unconventional secretion; protein abundance increases in response to DNA replication stress	DBI	diazepam binding inhibitor (GABA receptor modulator, acyl-CoA binding protein)	-
S000005446	YOL086C	ADH1	Alcohol DeHydrogenase	LR	Alcohol dehydrogenase; fermentative isozyme active as homo- or heterotetramers; required for the reduction of acetaldehyde to ethanol, the last step in the glycolytic pathway; ADH1 has a paralog, ADH5, that arose from the whole genome duplication	-	-	-
S000000336	YBR132C	AGP2	high-Affinity Glutamine Permease	LR	Plasma membrane regulator of polyamine and carnitine transport; has similarity to transporters but lacks transport activity; may act as a sensor that transduces environmental signals; has a positive or negative regulatory effect on transcription of many transporter genes	-	-	-
S000002672	YDR264C	AKR1	AnKyrin Repeat containing	LR	Palmitoyl transferase involved in protein palmitoylation; acts as a negative regulator of pheromone response pathway; required for endocytosis of pheromone receptors; involved in cell shape control; contains ankyrin repeats; AKR1 has a paralog, AKR2, that arose from the whole genome duplication; any of several human homologs encoding DHHC-type zinc fingers (ZDHHC) can complement temperature sensi…	ZDHHC17,ZDHHC13	zinc finger, DHHC-type containing 17,zinc finger, DHHC-type containing 13	-
S000005667	YOR141C	ARP8	Actin-Related Protein	LR	Nuclear actin-related protein involved in chromatin remodeling; component of chromatin-remodeling enzyme complexes; has mRNA binding activity	-	-	-
S000003329	YGR097W	ASK10	Activator of SKn7	LR	Regulator of the Fps1p glycerol channel; under nonstress conditions, binds to Fps1p to positively regulate glycerol transport; under osmotic stress, multiple phosphorylation by Hog1p causes Ask10p to dissociate from Fps1p; forms homodimers and heterodimerizes with paralog Rgc1p; phosphorylated in response to oxidative stress; has a role in destruction of Ssn8p; associates with RNA polymerase II h…	-	-	-
S000000664	YCR068W	ATG15	AuTophaGy related	LR	Phospholipase; preferentially hydrolyses phosphatidylserine, with minor activity against cardiolipin and phosphatidylethanolamine; required for lysis of autophagic and CVT bodies; targeted to intravacuolar vesicles during autophagy via the multivesicular body (MVB) pathway; required for the maintenance of lipid droplet quantity after the diauxic shift; regulates lipolysis; expression regulated by…	-	-	-
S000001499	YKL016C	ATP7	ATP synthase	LR	Subunit d of the stator stalk of mitochondrial F1F0 ATP synthase; F1F0 ATP synthase is a large, evolutionarily conserved enzyme complex required for ATP synthesis	-	-	-
S000004584	YML116W	ATR1	AminoTriazole Resistance	LR	Multidrug efflux pump of the major facilitator superfamily; required for resistance to aminotriazole and 4-nitroquinoline-N-oxide; ATR1 has a paralog, YMR279C, that arose from the whole genome duplication; protein abundance increases in response to DNA replication stress	-	-	-
S000001544	YKL061W	BLI1	BLoc-1 Interactor	LR	Subunit of the BLOC-1 complex involved in endosomal maturation; interacts with Msb3p; green fluorescent protein (GFP)-fusion protein localizes to the endosome	-	-	-
S000001296	YIL034C	CAP2	CAPping	LR	Beta subunit of the capping protein heterodimer (Cap1p and Cap2p); capping protein (CP) binds to the barbed ends of actin filaments preventing further polymerization; localized predominantly to cortical actin patches; protein increases in abundance and relocalizes from bud neck to plasma membrane upon DNA replication stress	CAPZB	capping protein (actin filament) muscle Z-line, beta	-
S000003745	YJL209W	CBP1	Cytochrome B mRNA Processing	LR	Mitochondrial protein, regulator of COB mRNA stability and translation; interacts with the 5'-untranslated region of the COB mRNA; found in a complex at the inner membrane along with Pet309p; localizes to mitochondrial foci upon DNA replication stress	-	-	-
S000002987	YGL019W	CKB1	Casein Kinase Beta subunit	LR	Beta regulatory subunit of casein kinase 2 (CK2); a Ser/Thr protein kinase with roles in cell growth and proliferation; CK2, comprised of CKA1, CKA2, CKB1 and CKB2, has many substrates including transcription factors and all RNA polymerases	CSNK2B	casein kinase 2, beta polypeptide	-
S000006102	YPL181W	CTI6	Cyc8-Tup1 Interacting protein	LR	Component of the Rpd3L histone deacetylase complex; relieves transcriptional repression by binding to the Cyc8p-Tup1p corepressor and recruiting the SAGA complex to the repressed promoter; contains a PHD finger domain	PHF20	PHD finger protein 20	-
S000001537	YKL054C	DEF1	RNAPII DEgradation Factor	LR	RNAPII degradation factor; forms a complex with Rad26p in chromatin, enables ubiquitination and proteolysis of RNAPII present in an elongation complex; mutant is deficient in Zip1p loading onto chromosomes during meiosis	-	-	-
S000001604	YKL121W	DGR2	2-Deoxy-Glucose Resistant 2	LR	Protein of unknown function; null mutant is resistant to 2-deoxy-D-glucose and displays abnormally elongated buds; DGR2 has a paralog, YMR102C, that arose from the whole genome duplication	-	-	-
S000002528	YDR121W	DPB4	DNA Polymerase B (II) subunit	LR	Subunit of DNA pol epsilon and of ISW2 chromatin accessibility complex; involved in both chromosomal DNA replication and inheritance of telomeric silencing; stabilizes the interaction of Pol epsilon with primer-template DNA, positively affecting the processivity of the polymerase and exonuclease activities of Pol epsilon; interacts with extranucleosomal DNA and acts as anchor point for ISW2 compl…	POLE3	polymerase (DNA directed), epsilon 3, accessory subunit	-
S000002560	YDR153C	ENT5	Epsin N-Terminal homology	LR	Protein containing an N-terminal epsin-like domain; involved in clathrin recruitment and traffic between the Golgi and endosomes; associates with the clathrin adaptor Gga2p, clathrin adaptor complex AP-1, and clathrin	-	-	-
S000003334	YGR102C	GTF1	Glutaminyl Transamidase subunit F	LR	Subunit of the trimeric GatFAB AmidoTransferase(AdT) complex; involved in the formation of Q-tRNAQ; transposon insertion mutant is salt sensitive and null mutant has growth defects; non-tagged protein is detected in purified mitochondria	-	-	-
S000005661	YOR135C	IRC14		LR	Dubious open reading frame; unlikely to encode a functional protein, based on available experimental and comparative sequence data; partially overlaps the verified gene YOR136W; null mutant displays increased levels of spontaneous Rad52 foci	-	-	-
S000004324	YLR332W	MID2	Mating pheromone-Induced Death	LR	O-glycosylated plasma membrane protein; acts as a sensor for cell wall integrity signaling and activates the pathway; interacts with Rom2p, a guanine nucleotide exchange factor for Rho1p, and with cell integrity pathway protein Zeo1p; MID2 has a paralog, MTL1, that arose from the whole genome duplication	-	-	-
S000005121	YNL177C	MRPL22	Mitochondrial Ribosomal Protein, Large subunit	LR	Mitochondrial ribosomal protein of the large subunit	MRPL22	mitochondrial ribosomal protein L22	-
S000003438	YGR206W	MVB12	MultiVesicular Body sorting factor of 12 kilodaltons	LR	ESCRT-I subunit required to stabilize ESCRT-I core complex oligomers; the ESCRT-I core complex (Stp22p, Vps28p, Srn2p) is involved in ubiquitin-dependent sorting of proteins into the endosome; deletion mutant is sensitive to rapamycin and nystatin	-	-	-
S000002840	YDR432W	NPL3	Nuclear Protein Localization	LR	RNA-binding protein; promotes elongation, regulates termination, and carries poly(A) mRNA from nucleus to cytoplasm; represses translation initiation by binding eIF4G; required for pre-mRNA splicing; interacts with E3 ubiquitin ligase Bre1p, linking histone ubiquitination to mRNA processing; may have role in telomere maintenance; dissociation from mRNAs promoted by Mtr10p; phosphorylated by Sky1p…	SRSF9,SRSF1,SRSF4,SRSF5,SRSF6	serine/arginine-rich splicing factor 9,serine/arginine-rich splicing factor 1,serine/arginine-rich splicing factor 4,serine/arginine-rich splicing factor 5,serine/arginine-rich splicing factor 6	-
S000000788	YEL062W	NPR2	Nitrogen Permease Regulator	LR	Subunit of the Iml1p/SEACIT complex; SEACIT (Iml1p-Npr2p-Npr3p) is a subcomplex of the SEA complex, a coatomer-related complex that associates dynamically with the vacuole; Npr2p may have a structural or regulatory role, supporting Iml1p function as a GAP for the Rag family GTPase Gtr1p, and resulting in inhibition of TORC1 signaling in response to amino acid deprivation; SEACIT is required for n…	NPRL2	NPR2-like, GATOR1 complex subunit	-
S000001015	YHL023C	NPR3	Nitrogen Permease Regulator	LR	Subunit of the Iml1p/SEACIT complex; SEACIT (Iml1p-Npr2p-Npr3p) is a subcomplex of SEAC, a coatomer-related complex that associates dynamically with the vacuole; Npr3p may have a structural or regulatory role, supporting Iml1p function as a GAP for the Rag family GTPase Gtr1p, and leading to inhibition of TORC1 signaling in response to amino acid deprivation; SEACIT is required for non-nitrogen-s…	NPRL3	NPR3-like, GATOR1 complex subunit	-
S000002391	YDL232W	OST4	OligoSaccharylTransferase	LR	Subunit of the oligosaccharyltransferase complex of the ER lumen; complex catalyzes protein asparagine-linked glycosylation; type I membrane protein required for incorporation of Ost3p or Ost6p into the OST complex	-	-	-
S000000073	YAR020C	PAU7	seriPAUperin family	LR	Member of the seripauperin multigene family; active during alcoholic fermentation, regulated by anaerobiosis, inhibited by oxygen, repressed by heme	-	-	-
S000000298	YBR094W	PBY1	P-BodY associated protein	LR	Putative tubulin tyrosine ligase associated with P-bodies; may have a role in mRNA metabolism; yeast knockout collection strain identified as a pby1 null mutant is actually wild-type for PBY1 and deleted for mms4	TTL	tubulin tyrosine ligase	-
S000005404	YOL044W	PEX15	PEroXisome related	LR	Tail-anchored type II integral peroxisomal membrane protein; required for peroxisome biogenesis; cells lacking Pex15p mislocalize peroxisomal matrix proteins to cytosol; overexpression results in impaired peroxisome assembly	-	-	-
S000000839	YER037W	PHM8	PHosphate Metabolism	LR	Lysophosphatidic acid (LPA) phosphatase, nucleotidase; principle and physiological nucleotidase working on GMP, UMP and CMP; involved in LPA hydrolysis in response to phosphate starvation and ribose salvage pathway; phosphatase activity is soluble and Mg2+ dependent; expression is induced by low phosphate levels and by inactivation of Pho85p; repressed by Gcn4p under normal conditions; PHM8 has a…	-	-	-
S000005361	YOL001W	PHO80	PHOsphate metabolism	LR	Cyclin; interacts with cyclin-dependent kinase Pho85p; regulates the response to nutrient levels and environmental conditions, including the response to phosphate limitation and stress-dependent calcium signaling	-	-	-
S000000619	YCR024C-A	PMP1	Plasma Membrane Proteolipid	LR	Regulatory subunit for the plasma membrane H(+)-ATPase Pma1p; small single-membrane span proteolipid; forms unique helix and positively charged cytoplasmic domain that is able to specifically segregate phosphatidylserines; PMP1 has a paralog, PMP2, that arose from the whole genome duplication	-	-	-
S000004479	YML017W	PSP2	Polymerase SuPpressor	LR	Asn rich cytoplasmic protein that contains RGG motifs; high-copy suppressor of group II intron-splicing defects of a mutation in MRS2 and of a conditional mutation in POL1 (DNA polymerase alpha); possible role in mitochondrial mRNA splicing	-	-	-
S000003820	YJR059W	PTK2	Putative serine/Threonine protein Kinase	LR	Serine/threonine protein kinase; involved in regulation of ion transport across plasma membrane; carboxyl terminus is essential for glucose-dependent Pma1p activation via phosphorylation of Pma1p-Ser899; enhances spermine uptake; PTK2 has a paralog, PTK1, that arose from the whole genome duplication	-	-	-
S000004363	YLR371W	ROM2	RhO1 Multicopy suppressor	LR	Guanine nucleotide exchange factor (GEF) for Rho1p and Rho2p; mutations are synthetically lethal with mutations in rom1, which also encodes a GEF; Rom2p localization to the bud surface is dependent on Ack1p; ROM2 has a paralog, ROM1, that arose from the whole genome duplication	NET1,ARHGEF3	neuroepithelial cell transforming 1,Rho guanine nucleotide exchange factor (GEF) 3	-
S000003672	YJL136C	RPS21B	Ribosomal Protein of the Small subunit	LR	Protein component of the small (40S) ribosomal subunit; homologous to mammalian ribosomal protein S21, no bacterial homolog; RPS21B has a paralog, RPS21A, that arose from the whole genome duplication	RPS21	ribosomal protein S21	-
S000001415	YIL153W	RRD1	Resistant to Rapamycin Deletion	LR	Peptidyl-prolyl cis/trans-isomerase; activator of the phosphotyrosyl phosphatase activity of PP2A; involved in G1 phase progression, microtubule dynamics, bud morphogenesis and DNA repair; required for rapid reduction of Sgs1p levels in response to rapamycin; subunit of the Tap42p-Sit4p-Rrd1p complex; protein increases in abundance and relative distribution to the nucleus increases upon DNA repli…	PPP2R4	protein phosphatase 2A activator, regulatory subunit 4	-
S000002183	YDL025C	RTK1	Ribosome biogenesis and TRNA synthetase-associated Kinase	LR	Putative protein kinase, potentially phosphorylated by Cdc28p; interacts with ribosome biogenesis factors, Cka2, Gus1 and Arc1; protein abundance increases in response to DNA replication stress	-	-	-
S000004664	YMR060C	SAM37	Sorting and Assembly Machinery	LR	Component of the Sorting and Assembly Machinery (SAM) complex; the SAM (or TOB) complex is located in the mitochondrial outer membrane; binds precursors of beta-barrel proteins and facilitates their outer membrane insertion; contributes to SAM complex stability	MTX1	metaxin 1	-
S000002200	YDL042C	SIR2	Silent Information Regulator	LR	Conserved NAD+ dependent histone deacetylase of the Sirtuin family; deacetylation targets are primarily nuclear proteins; required for telomere hypercluster formation in quiescent yeast cells; involved in regulation of lifespan; plays roles in silencing at HML, HMR, telomeres, and rDNA; negatively regulates initiation of DNA replication; functions as regulator of autophagy like mammalian homolog …	SIRT1	sirtuin 1	-
S000003461	YGR229C	SMI1	Suppressor of MAR Inhibitor	LR	Protein involved in the regulation of cell wall synthesis; proposed to be involved in coordinating cell cycle progression with cell wall integrity	-	-	-
S000006305	YPR101W	SNT309	Synthetic lethal to prp NineTeen mutation	LR	Member of the NineTeen Complex (NTC); this complex contains Prp19p and stabilizes U6 snRNA in catalytic forms of the spliceosome containing U2, U5, and U6 snRNAs; interacts physically and genetically with Prp19p	-	-	-
S000005508	YOL148C	SPT20	SuPpressor of Ty	LR	Subunit of the SAGA transcriptional regulatory complex; involved in maintaining the integrity of the complex; mutant displays reduced transcription elongation in the G-less-based run-on (GLRO) assay	SUPT20H	SPT20 homolog, SAGA complex component	-
S000003295	YGR063C	SPT4	SuPpressor of Ty's	LR	Spt4p/5p (DSIF) transcription elongation factor complex subunit; the Spt4/5 complex binds to ssRNA in a sequence-specific manner, and along with RNAP I and II has multiple roles regulating transcriptional elongation, RNA processing, quality control, and transcription-coupled repair; localizes to kinetochores and heterochromatin, influencing chromosomal dynamics and silencing; required for transcr…	SUPT4H1	SPT4 homolog, DSIF elongation factor subunit	-
S000003996	YLR006C	SSK1	Suppressor of Sensor Kinase	LR	Cytoplasmic phosphorelay intermediate osmosensor and regulator; part of a two-component signal transducer that mediates osmosensing via a phosphorelay mechanism; required for mitophagy; dephosphorylated form is degraded by the ubiquitin-proteasome system; potential Cdc28p substrate	-	-	-
S000000774	YEL048C	TCA17	TRAPP Complex Associated protein	LR	Component of transport protein particle (TRAPP) complex II; TRAPPII is a multimeric guanine nucleotide-exchange factor for the GTPase Ypt1p, regulating intra-Golgi and endosome-Golgi traffic; promotes association of TRAPPII-specific subunits with the TRAPP core complex; sedlin related; human Sedlin mutations cause SEDT, a skeletal disorder	-	-	-
S000003424	YGR192C	TDH3	Triose-phosphate DeHydrogenase	LR	Glyceraldehyde-3-phosphate dehydrogenase (GAPDH), isozyme 3; involved in glycolysis and gluconeogenesis; tetramer that catalyzes the reaction of glyceraldehyde-3-phosphate to 1,3 bis-phosphoglycerate; detected in the cytoplasm and cell wall; GAPDH-derived antimicrobial peptides secreted by S. cerevisiae are active against a wide variety of wine-related yeasts and bacteria; binds AU-rich RNA	GAPDHS,GAPDH	glyceraldehyde-3-phosphate dehydrogenase, spermatogenic,glyceraldehyde-3-phosphate dehydrogenase	-
S000000330	YBR126C	TPS1	Trehalose-6-Phosphate Synthase	LR	Synthase subunit of trehalose-6-P synthase/phosphatase complex; synthesizes the storage carbohydrate trehalose, which is critically important for survival of long-term desiccation; also found in a monomeric form; expression is induced by the stress response and repressed by the Ras-cAMP pathway; protein abundance increases in response to DNA replication stress and in response to prolonged exposur…	-	-	-
S000001758	YKR050W	TRK2	TRansport of potassium (K)	LR	Component of the Trk1p-Trk2p potassium transport system; contributes to K(+) supply and maintenance of plasma-membrane potential; TRK2 has a paralog, TRK1, that arose from the whole genome duplication	-	-	-
S000007521	YBR058C-A	TSC3	Temperature-sensitive Suppressors of Csg2 mutants	LR	Protein that stimulates the activity of serine palmitoyltransferase; involved in sphingolipid biosynthesis; Lcb1p and Lcb2p are the two components of serine palmitoyltransferase	-	-	-
S000005650	YOR124C	UBP2	UBiquitin-specific Protease	LR	Ubiquitin-specific protease; removes ubiquitin from ubiquitinated proteins; controls K63 homeostasis during oxidative stress; deubiquitinates Rsp5p and is required for MVB sorting of membrane proteins; can cleave polyubiquitin and has isopeptidase activity	USP28,USP25	ubiquitin specific peptidase 28,ubiquitin specific peptidase 25	-
S000001524	YKL041W	VPS24	Vacuolar Protein Sorting	LR	One of four subunits of the ESCRT-III complex; forms an endosomal sorting complex required for transport III (ESCRT-III) subcomplex with Did4p; involved in the sorting of transmembrane proteins into the multivesicular body (MVB) pathway	CHMP3	charged multivesicular body protein 3	-
S000004409	YLR417W	VPS36	Vacuolar Protein Sorting	LR	Component of the ESCRT-II complex; contains the GLUE (GRAM Like Ubiquitin binding in EAP45) domain which is involved in interactions with ESCRT-I and ubiquitin-dependent sorting of proteins into the endosome; plays a role in the formation of mutant huntingtin (Htt) aggregates in yeast	VPS36	vacuolar protein sorting 36 homolog (S. cerevisiae)	-
S000000620	YCR025C			LR	Putative protein of unknown function; conserved across S. cerevisiae strains; YCR025C is not an essential gene	-	-	-
S000007223	YCR087C-A		Nucleus	LR	Putative protein of unknown function; green fluorescent protein (GFP)-fusion protein localizes to the nucleolus; YCR087C-A is not an essential gene	-	-	-
S000000683	YCR087W		idem YCR087W-A	LR	Dubious open reading frame; unlikely to encode a functional protein, based on available experimental and comparative sequence data; partially overlaps uncharacterized gene YCR087C-A; YCR087W is not an essential gene	-	-	-
S000001931	YFR035C		?	LR	Putative protein of unknown function; deletion mutant exhibits synthetic phenotype with alpha-synuclein	-	-	-
S000004399	YLR407W		Putative protein of unknown function; null mutant displays elongated buds and a large fraction of budded cells have only one nucleus	LR	Putative protein of unknown function; null mutant displays elongated buds and a large fraction of budded cells have only one nucleus	-	-	-
S000002839	YDR431W	CYM1	CYM1	LR	Dubious open reading frame; unlikely to encode a functional protein, based on available experimental and comparative sequence data	-	-	-
S000000481	YBR277C	DPB3	DPB3	LR	Dubious open reading frame; unlikely to encode a functional protein, based on available experimental and comparative sequence data; partially overlaps the verified gene YBR278W	-	-	-
S000003117	YGL149W	INO80	INO80	LR	Putative protein of unknown function; conserved among S. cerevisiae strains; YGL149W is not an essential gene	-	-	-
S000005179	YNL235C	SIN4	overlaps the verified ORF SIN4/YNL236W, a subunit of the mediator complex	LR	Dubious open reading frame; unlikely to encode a functional protein, based on available experimental and comparative sequence data; partially overlaps the verified ORF SIN4/YNL236W, a subunit of the mediator complex	-	-	-
S000005288	YNR005C	VPS27	VPS27	LR	Dubious open reading frame; unlikely to encode a functional protein, based on available experimental and comparative sequence data	-	-	-
S000006330	YPR126C	YLH47	overlaps the verified gene YLH47	LR	Dubious open reading frame; unlikely to encode a functional protein, based on available experimental and comparative sequence data	-	-	-
S000000236	YBR032W		?	LR	Putative protein of unknown function; conserved among S. cerevisiae strains; YBR032W is not an essential gene	-	-	-
S000003073	YGL105W	ARC1	Aminoacyl-tRNA synthetase Cofactor	HS	Protein that binds tRNA and methionyl- and glutamyl-tRNA synthetases; involved in tRNA delivery, stimulating catalysis, and ensuring localization; also binds quadruplex nucleic acids; protein abundance increases in response to DNA replication stress; methionyl-tRNA synthetase is Mes1p; glutamyl-tRNA synthetase is Gus1p	AIMP1	aminoacyl tRNA synthetase complex-interacting multifunctional protein 1	LEUKODYSTROPHY, HYPOMYELINATING, 3; HLD3
S000003866	YJR105W	ADO1	ADenOsine kinase	HS	Adenosine kinase; required for the utilization of S-adenosylmethionine (AdoMet); may be involved in recycling adenosine produced through the methyl cycle	ADK	adenosine kinase	HYPERMETHIONINEMIA DUE TO ADENOSINE KINASE DEFICIENCY
S000001709	YKR001C	VPS1	Vacuolar Protein Sorting	HS	Dynamin-like GTPase required for vacuolar sorting; also involved in actin cytoskeleton organization, endocytosis, late Golgi-retention of some proteins, regulation of peroxisome biogenesis	DNM1L	dynamin 1-like	ENCEPHALOPATHY, LETHAL, DUE TO DEFECTIVE MITOCHONDRIAL AND PEROXISOMAL FISSION; EMPF
S000005182	YNL238W	KEX2	Killer EXpression defective	HS	Kexin, a subtilisin-like protease (proprotein convertase); a calcium-dependent serine protease involved in the activation of proproteins of the secretory pathway	PCSK7,FURIN,PCSK1,PCSK1,PCSK2,PCSK4,PCSK5,PCSK6	proprotein convertase subtilisin/kexin type 7,furin (paired basic amino acid cleaving enzyme),proprotein convertase subtilisin/kexin type 1,proprotein convertase subtilisin/kexin type 1,proprotein convertase subtilisin/kexin type 2,proprotein convertase subtilisin/kexin type 4,proprotein convertase subtilisin/kexin type 5,proprotein convertase subtilisin/kexin type 6	BODY MASS INDEX QUANTITATIVE TRAIT LOCUS 12; BMIQ12,PROPROTEIN CONVERTASE 1/3 DEFICIENCY
S000006367	YPR163C	TIF3	Translation Initiation Factor	HS	Translation initiation factor eIF-4B; contains an RNA recognition motif and binds to single-stranded RNA; has RNA annealing activity; interacts with Rps20p at the head of the 40S ribosomal subunit and alters the structure of the mRNA entry channel	EIF4B	eukaryotic translation initiation factor 4B	-
S000002853	YDR445C	YDR444W	YDR444W	HS	Dubious open reading frame; unlikely to encode a functional protein, based on available experimental and comparative sequence data	-	-	-
S000000240	YBR036C	CSG2	Calcium Sensitive Growth	HS	Endoplasmic reticulum membrane protein; required for mannosylation of inositolphosphorylceramide and for growth at high calcium concentrations; protein abundance increases in response to DNA replication stress	-	-	-
S000002319	YDL160C	DHH1		HS	Cytoplasmic DEAD-box helicase, stimulates mRNA decapping; coordinates distinct steps in mRNA function and decay, interacting with both decapping and deadenylase complexes; role in translational repression, mRNA decay, and possibly mRNA export; interacts and cooperates with Ngr1p to promote specific mRNA decay; ATP- and RNA-bound form promotes processing body (PB) assembly, while ATPase stimulatio…	DDX6	DEAD (Asp-Glu-Ala-Asp) box helicase 6	-
S000005977	YPL056C	LCL1	Long Chronological Lifespan	HS	Putative protein of unknown function; deletion mutant is fluconazole resistant and has long chronological lifespan	-	-	-
S000001626	YKL143W	LTV1	Low Temperature Viability	HS	Component of the GSE complex; GSE is required for proper sorting of amino acid permease Gap1p; required for ribosomal small subunit export from nucleus; required for growth at low temperature	-	-	-
S000005332	YNR049C	MSO1	Multicopy suppressor of Sec One	HS	Lipid-interacting protein in SNARE complex assembly machinery; acts at late step in secretion; interacts with membranes through two distinct binding sites; shows genetic and physical interactions with Sec1p; required for prospore membrane formation during sporulation; N-terminus closely associates with plasma membrane, C-terminus colocalizes with Sec4p on intracellular membranes; relocalizes from…	-	-	-
S000003740	YJL204C	RCY1	ReCYcling	HS	F-box protein involved in recycling endocytosed proteins; involved in recycling plasma membrane proteins internalized by endocytosis; localized to sites of polarized growth; direct interaction with C-terminal cytoplasmic region of Drs2p plays an important role for Drs2p function in endocytic recycling pathway	EXOC5	exocyst complex component 5	-
S000001106	YHR064C	SSZ1		HS	Hsp70 protein that interacts with Zuo1p (a DnaJ homolog); interacts with Zuo1p to form a ribosome-associated complex that binds the ribosome via the Zuo1p subunit; also involved in pleiotropic drug resistance via sequential activation of PDR1 and PDR5; binds ATP	HSPA14	heat shock 70kDa protein 14	-
S000005978	YPL057C	SUR1	SUppressor of Rvs161 and rvs167 mutations	HS	Mannosylinositol phosphorylceramide (MIPC) synthase catalytic subunit; forms a complex with regulatory subunit Csg2p; function in sphingolipid biosynthesis is overlapping with that of Csh1p; SUR1 has a paralog, CSH1, that arose from the whole genome duplication	-	-	-
S000002344	YDL185W	VMA1	Vacuolar Membrane Atpase	HS	Subunit A of the V1 peripheral membrane domain of V-ATPase; protein precursor undergoes self-catalyzed splicing to yield the extein Tfp1p and the intein Vde (PI-SceI), which is a site-specific endonuclease; the V1 peripheral membrane domain of the vacuolar H+-ATPase (V-ATPase) has eight subunits; involved in methionine restriction extension of chronological lifespan in an autophagy-dependent mann…	ATP6V1A	ATPase, H+ transporting, lysosomal 70kDa, V1 subunit A	-
S000006240	YPR036W	VMA13	Vacuolar Membrane Atpase	HS	Subunit H of the V1 peripheral membrane domain of V-ATPase; part of the electrogenic proton pump found throughout the endomembrane system; serves as an activator or a structural stabilizer of the V-ATPase; the V1 peripheral membrane domain of the vacuolar H+-ATPase (V-ATPase) has eight subunits	ATP6V1H	ATPase, H+ transporting, lysosomal 50/57kDa, V1 subunit H	-
S000001068	YHR026W	VMA16	Vacuolar Membrane Atpase	HS	Subunit c'' of the vacuolar ATPase; v-ATPase functions in acidification of the vacuole; one of three proteolipid subunits of the V0 domain	ATP6V0B	ATPase, H+ transporting, lysosomal 21kDa, V0 subunit b	-
S000001563	YKL080W	VMA5	Vacuolar Membrane Atpase	HS	Subunit C of the V1 peripheral membrane domain of V-ATPase; part of the electrogenic proton pump found throughout the endomembrane system; required for the V1 domain to assemble onto the vacuolar membrane; the V1 peripheral membrane domain of vacuolar H+-ATPase (V-ATPase) has eight subunits	ATP6V1C1	ATPase, H+ transporting, lysosomal 42kDa, V1 subunit C1	-
S000003252	YGR020C	VMA7	Vacuolar Membrane Atpase	HS	Subunit F of the V1 peripheral membrane domain of V-ATPase; part of the electrogenic proton pump found throughout the endomembrane system; required for the V1 domain to assemble onto the vacuolar membrane; the V1 peripheral membrane domain of vacuolar H+-ATPase (V-ATPase) has eight subunits	ATP6V1F	ATPase, H+ transporting, lysosomal 14kDa, V1 subunit F	-
S000001602	YKL119C	VPH2	Vacuolar pH	HS	Integral membrane protein required for V-ATPase function; not an actual component of the vacuolar H+-ATPase (V-ATPase) complex; functions in the assembly of the V-ATPase; localized to the endoplasmic reticulum (ER); involved in methionine restriction extension of chronological lifespan in an autophagy-dependent manner	-	-	-
S000004230	YLR240W	VPS34	Vacuolar Protein Sorting	HS	Phosphatidylinositol (PI) 3-kinase that synthesizes PI-3-phosphate; forms membrane-associated signal transduction complex with Vps15p to regulate protein sorting; activated by the GTP-bound form of Gpa1p; a fraction is localized, with Vps15p, to nuclear pores at nucleus-vacuole junctions and may facilitate transcription elongation for genes positioned at the nuclear periphery	PIK3C3	phosphatidylinositol 3-kinase, catalytic subunit type 3	-
S000001728	YKR020W	VPS51	Vacuolar Protein Sorting	HS	Component of the GARP (Golgi-associated retrograde protein) complex; GARP is required for the recycling of proteins from endosomes to the late Golgi, and for mitosis after DNA damage induced checkpoint arrest; links the (VFT/GARP) complex to the SNARE Tlg1p; members of the GARP complex are Vps51p-Vps52p-Vps53p-Vps54p	-	-	-
S000002434	YDR027C	VPS54	Vacuolar Protein Sorting	HS	Component of the GARP (Golgi-associated retrograde protein) complex; GARP is required for the recycling of proteins from endosomes to the late Golgi, and for mitosis after DNA damage induced checkpoint arrest; potentially phosphorylated by Cdc28p; members of the GARP complex are Vps51p-Vps52p-Vps53p-Vps54p	VPS54	vacuolar protein sorting 54 homolog (S. cerevisiae)	-
S000002852	YDR444W	YDR444W	Putative hydrolase acting on ester bonds	HS	Putative hydrolase acting on ester bonds	-	-	-
S000003504	YGR272C	YGR272C	=YGR271C-A	HS	Essential protein required for maturation of 18S rRNA; null mutant is sensitive to hydroxyurea and is delayed in recovering from alpha-factor arrest; green fluorescent protein (GFP)-fusion protein localizes to the nucleolus	-	-	-
S000004329	YLR337C	VRP1	VeRProlin	HR	Verprolin, proline-rich actin-associated protein; involved in cytoskeletal organization and cytokinesis; promotes actin nucleation and endocytosis; related to mammalian Wiskott-Aldrich syndrome protein (WASP)-interacting protein (WIP)	WIPF2,WIPF1	WAS/WASL interacting protein family, member 2,WAS/WASL interacting protein family, member 1	WISKOTT-ALDRICH SYNDROME 2; WAS2
S000000630	YCR034W	ELO2	fatty acid ELOngation	HR	Fatty acid elongase, involved in sphingolipid biosynthesis; acts on fatty acids of up to 24 carbons in length; mutations have regulatory effects on 1,3-beta-glucan synthase, vacuolar ATPase, and the secretory pathway; ELO2 has a paralog, ELO1, that arose from the whole genome duplication; lethality of the elo2 elo3 double null mutation is functionally complemented by human ELOVL1 and weakly compl…	ELOVL5,ELOVL2	ELOVL fatty acid elongase 5,ELOVL fatty acid elongase 2	SPINOCEREBELLAR ATAXIA 38; SCA38
S000004815	YMR202W	ERG2	ERGosterol biosynthesis	HR	C-8 sterol isomerase; catalyzes isomerization of delta-8 double bond to delta-7 position at an intermediate step in ergosterol biosynthesis; transcriptionally down-regulated when ergosterol is in excess; mutation is functionally complemented by human EBP	SIGMAR1,SIGMAR1	sigma non-opioid intracellular receptor 1,sigma non-opioid intracellular receptor 1	SPINAL MUSCULAR ATROPHY, DISTAL, AUTOSOMAL RECESSIVE, 2; DSMA2,AMYOTROPHIC LATERAL SCLEROSIS 16, JUVENILE; ALS16
S000004364	YLR372W	ELO3	fatty acid ELOngation	HR	Elongase; involved in fatty acid and sphingolipid biosynthesis; synthesizes very long chain 20-26-carbon fatty acids from C18-CoA primers; involved in regulation of sphingolipid biosynthesis; lethality of the elo2 elo3 double null mutation is functionally complemented by human ELOVL1 and weakly complemented by human ELOVL3 or ELOV7	ELOVL7,ELOVL1,ELOVL4,ELOVL4,ELOVL4	ELOVL fatty acid elongase 7,ELOVL fatty acid elongase 1,ELOVL fatty acid elongase 4,ELOVL fatty acid elongase 4,ELOVL fatty acid elongase 4	ICHTHYOSIS, SPASTIC QUADRIPLEGIA, AND MENTAL RETARDATION; ISQMR,SPINOCEREBELLAR ATAXIA 34; SCA34,STARGARDT DISEASE 3; STGD3
S000000889	YER087W	AIM10	Altered Inheritance rate of Mitochondria	HR	Protein with similarity to tRNA synthetases; non-tagged protein is detected in purified mitochondria; null mutant is viable and displays elevated frequency of mitochondrial genome loss	PARS2	prolyl-tRNA synthetase 2, mitochondrial (putative)	-
S000004888	YMR275C	BUL1	Binds Ubiquitin Ligase	HR	Ubiquitin-binding component of the Rsp5p E3-ubiquitin ligase complex; disruption causes temperature-sensitive growth, overexpression causes missorting of amino acid permeases; BUL1 has a paralog, BUL2, that arose from the whole genome duplication	-	-	-
S000004579	YML111W	BUL2	Binds Ubiquitin Ligase	HR	Component of the Rsp5p E3-ubiquitin ligase complex; involved in intracellular amino acid permease sorting, functions in heat shock element mediated gene expression, essential for growth in stress conditions; BUL2 has a paralog, BUL1, that arose from the whole genome duplication	-	-	-
S000005587	YOR061W	CKA2	Casein Kinase Alpha' subunit	HR	Alpha' catalytic subunit of casein kinase 2 (CK2); CK2 is a Ser/Thr protein kinase with roles in cell growth and proliferation; CK2, comprised of CKA1, CKA2, CKB1 and CKB2, has many substrates including transcription factors and all RNA polymerases; protein abundance increases in response to DNA replication stress; regulates Fkh1p-mediated donor preference during mating-type switching	CSNK2A1	casein kinase 2, alpha 1 polypeptide	-
S000001696	YKL213C	DOA1	Degradation Of Alpha	HR	WD repeat protein required for ubiquitin-mediated protein degradation; ubiquitin binding cofactor that complexes with Cdc48p; required for ribophagy; controls cellular ubiquitin concentration; promotes efficient NHEJ in postdiauxic/stationary phase; facilitates N-terminus-dependent proteolysis of centromeric histone H3 (Cse4p) for faithful chromosome segregation; protein increases in abundance an…	PLAA	phospholipase A2-activating protein	-
S000005024	YNL080C	EOS1	ER-localized and Oxidants Sensitive	HR	Protein involved in N-glycosylation; deletion mutation confers sensitivity to exidative stress and shows synthetic lethality with mutations in the spindle checkpoint genes BUB3 and MAD1; YNL080C is not an essential gene	-	-	-
S000000305	YBR101C	FES1	Factor Exchange for Ssa1p	HR	Hsp70 (Ssa1p) nucleotide exchange factor; required for the release of misfolded proteins from the Hsp70 system to the Ub-proteasome machinery for destruction; cytosolic homolog of Sil1p, which is the nucleotide exchange factor for BiP (Kar2p) in the endoplasmic reticulum; protein abundance increases in response to DNA replication stress	HSPBP1	HSPA (heat shock 70kDa) binding protein, cytoplasmic cochaperone 1	-
S000002988	YGL020C	GET1	Guided Entry of Tail-anchored proteins	HR	Subunit of the GET complex; involved in insertion of proteins into the ER membrane; required for the retrieval of HDEL proteins from the Golgi to the ER in an ERD2 dependent fashion and for normal mitochondrial morphology and inheritance	WRB	tryptophan rich basic protein	-
S000001584	YKL101W	HSL1	Histone Synthetic Lethal	HR	Nim1p-related protein kinase; septin-binding kinase that localizes to the bud neck septin ring and regulates the morphogenesis checkpoint; phosphorylates Hsl7p and cooperates with Elm1p to recruit Hsl7p to the mother-bud neck, as a prerequisite for the subsequent recruitment, phosphorylation, and degradation of Swe1p; autophosphorylation enhances interactions with Hsl7p	BRSK1	BR serine/threonine kinase 1	-
S000005241	YNL297C	MON2	MONensin sensitivity	HR	Protein with a role in endocytosis and vacuole integrity; peripheral membrane protein; interacts with and negatively regulates Arl1p; localizes to the endosome; member of the Sec7p family of proteins	-	-	-
S000004342	YLR350W	ORM2		HR	Protein that mediates sphingolipid homeostasis; evolutionarily conserved, required for resistance to agents that induce unfolded protein response; Orm1p and Orm2p together control membrane biogenesis by coordinating lipid homeostasis with protein quality control; protein abundance increases in response to DNA replication stress; ORM2 has a paralog, ORM1, that arose from the whole genome duplicati…	ORMDL3,ORMDL1,ORMDL2	ORMDL sphingolipid biosynthesis regulator 3,ORMDL sphingolipid biosynthesis regulator 1,ORMDL sphingolipid biosynthesis regulator 2	-
S000005503	YOL143C	RIB4	RIBoflavin biosynthesis	HR	Lumazine synthase (DMRL synthase); catalyzes synthesis of immediate precursor to riboflavin; DMRL synthase stands for 6,7-dimethyl-8-ribityllumazine synthase	-	-	-
S000005238	YNL294C	RIM21	Regulator of IME2	HR	pH sensor molecule, component of the RIM101 pathway; has a role in cell wall construction and alkaline pH response; is glycosylated and phosphorylated; interacts with Dfg16p and Rim9p to form a pH-sensing complex; localization to the plasma membrane is dependent on Dfg16p and Rim9p; has similarity to A. nidulans PalH	-	-	-
S000005534	YOR008C	SLG1	Synthetic Lethal with Gap	HR	Sensor-transducer of the stress-activated PKC1-MPK1 kinase pathway; involved in maintenance of cell wall integrity; required for mitophagy; involved in organization of the actin cytoskeleton; secretory pathway Wsc1p is required for the arrest of secretion response	-	-	-
S000006059	YPL138C	SPP1	Set1c, Phd finger Protein	HR	Subunit of COMPASS (Set1C); a complex which methylates histone H3 on lysine 4 and is required in telomeric transcriptional silencing; promotes meiotic DSB formation by interacting with H3K4me3 and Rec107p, a protein required for Spo11p-catalyzed DSB formation located on chromosome axes; interacts with Orc2p; PHD finger domain protein similar to human CGBP, an unmethylated CpG binding protein; rel…	CXXC1	CXXC finger protein 1	-
S000004537	YML072C	TCB3	Three Calcium and lipid Binding domains (TriCalBins)	HR	Cortical ER protein involved in ER-plasma membrane tethering; one of 6 proteins (Ist2p, Scs2p, Scs22p, Tcb1p, Tcb2p, Tcb3p) that connect ER to the plasma membrane (PM) and regulate PM phosphatidylinositol-4-phosphate (PI4P) levels by controlling access of Sac1p phosphatase to its substrate PI4P in the PM; localized to the bud via specific mRNA transport; non-tagged protein detected in a phosphory…	-	-	-
S000001906	YFR010W	UBP6	UBiquitin-specific Protease	HR	Ubiquitin-specific protease; situated in the base subcomplex of the 26S proteasome, releases free ubiquitin from branched polyubiquitin chains en bloc, rather than from the distal tip of the chain; negatively regulates degradation of ubiquitinated proteins by the proteasome; works in opposition to Hul5p polyubiquitin elongation activity; mutant has aneuploidy tolerance; human homolog UBP14 comple…	USP14	ubiquitin specific peptidase 14 (tRNA-guanine transglycosylase)	-
S000003257	YGR025W	YGR025W	Putative protein of unknown function; green fluorescent protein (GFP)-fusion protein localizes to the cell periphery	HR	Putative protein of unknown function; conserved across S. cerevisiae strains	-	-	-
S000003258	YGR026W	YGR026W	Putative protein of unknown function; green fluorescent protein (GFP)-fusion protein localizes to the cell periphery	HR	Putative protein of unknown function; green fluorescent protein (GFP)-fusion protein localizes to the cell periphery	-	-	-
S000006057	YPL136W	GIP3	overlaps the verified gene GIP3/YPL137C	HR	Dubious open reading frame; unlikely to encode a functional protein, based on available experimental and comparative sequence data; completely overlaps the verified gene GIP3/YPL137C	-	-	-
S000005240	YNL296W	MON2	MON2	HR	Dubious open reading frame unlikely to encode a functional protein; deletion adversely affects sporulation; deletion mutant exhibits synthetic phenotype under expression of mutant huntingtin fragment, but gene does not have human ortholog	-	-	-

## Sheet: Supplemental Table S2
Supplemental Table S2. Subcellular localization of the disrupted genes and proteins in mutant strains displaying a modified phenotype under gadolinium exposure. k is the number of mutants found in this study, for each compartment and f is the number of genes associated to a given compartment. NS = not significant.
	All					Sensitive					Resistant
Term	k	p-value	Genes	f	FDR	k	p-value	Genes	f	FDR	k	p-value	Genes	f	FDR
GO:0005768-endosome	35	2.4595e-13	YNR006W, YNL084C, YKR020W, YPL120W, YLR417W, YCR094W, YKL061W, YPL065W, YKL041W, YPL084W, YOR036W, YCR068W, YKL002W, YDR264C, YDR153C, YPR173C, YJL154C, YOL018C, YLR240W, YBL007C, YNL297C, YLR119W, YCL008C, YGR206W, YJL053W, YPL002C, YMR077C, YDR456W, YDR069C, YJR102C, YDR027C, YLR380W, YDR484W, YLR360W, YJL204C	133	6.64066e-11	14	5.26829e-05	YPL120W, YKR020W, YCR094W, YJL053W, YOR036W, YJL154C, YDR456W, YDR027C, YOL018C, YLR240W, YLR380W, YDR484W, YJL204C, YLR360W	133	0.00106118	21	1.51256e-08	YNR006W, YBL007C, YNL297C, YNL084C, YLR119W, YCL008C, YLR417W, YKL061W, YPL065W, YGR206W, YKL041W, YPL084W, YKL002W, YCR068W, YPL002C, YDR264C, YDR153C, YMR077C, YPR173C, YDR069C, YJR102C	133	2.90412e-06
GO:0010008-endosome membrane	20	2.74017e-09	YNR006W, YBL007C, YNL084C, YPL120W, YKR020W, YLR417W, YKL041W, YPL084W, YKL002W, YPL002C, YDR153C, YMR077C, YPR173C, YDR456W, YJR102C, YDR027C, YOL018C, YLR240W, YDR484W, YLR360W	63	3.69923e-07	8	0.00141054	YPL120W, YDR456W, YKR020W, YDR027C, YOL018C, YLR240W, YDR484W, YLR360W	63	0.0142061	12	6.87067e-06	YNR006W, YBL007C, YPL084W, YKL002W, YNL084C, YPL002C, YDR153C, YMR077C, YPR173C, YJR102C, YLR417W, YKL041W	63	0.000439723
GO:0031902-late endosome membrane	12	7.7887e-08	YKR007W, YGR163W, YCR068W, YLR119W, YCL008C, YDR069C, YDR456W, YLR417W, YCR094W, YKL143W, YPL065W, YGR206W	25	7.00983e-06	5	0.00413344	YKR007W, YGR163W, YDR456W, YCR094W, YKL143W	25	0.0280736	7	0.000146592	YCR068W, YLR119W, YCL008C, YDR069C, YLR417W, YPL065W, YGR206W	25	0.00577625
GO:0005794-Golgi apparatus	37	2.61118e-07	YEL048C, YJR075W, YDR414C, YML071C, YNL051W, YKR020W, YOL107W, YDR108W, YJL207C, YOR036W, YGL005C, YCR068W, YBR187W, YDR264C, YGL223C, YOR322C, YLR039C, YOL018C, YNL238W, YLR240W, YLR262C, YNL297C, YNL041C, YDR137W, YLR242C, YGL054C, YGL020C, YPL145C, YDR372C, YPL051W, YDL192W, YGL167C, YDR027C, YDR484W, YPL050C, YLR360W, YJL204C	238	1.76255e-05	26	3.14163e-09	YDR414C, YML071C, YNL051W, YKR020W, YDR108W, YOR036W, YGL005C, YBR187W, YGL223C, YLR039C, YOL018C, YNL238W, YLR240W, YLR262C, YNL041C, YDR137W, YGL054C, YPL145C, YDR372C, YPL051W, YDL192W, YDR027C, YDR484W, YPL050C, YLR360W, YJL204C	238	2.21485e-07	--	--	--	--	--
GO:0000329-fungal-type vacuole membrane	31	1.19698e-05	YCL005W-A, YCR023C, YLR396C, YPL045W, YPL120W, YNL293W, YOR106W, YDL185W, YKR001C, YOR036W, YBR187W, YGR020C, YPL057C, YPR036W, YBR132C, YJL154C, YDR105C, YLR240W, YGR163W, YKR007W, YKL080W, YNL326C, YCR028C, YPL232W, YJL053W, YBR127C, YLR148W, YBR041W, YPL180W, YDR456W, YLR360W	213	0.000646367	25	1.6231e-09	YCL005W-A, YLR396C, YPL045W, YPL120W, YOR106W, YDL185W, YKR001C, YOR036W, YBR187W, YGR020C, YPL057C, YPR036W, YJL154C, YLR240W, YGR163W, YKR007W, YKL080W, YNL326C, YCR028C, YPL232W, YJL053W, YBR127C, YLR148W, YDR456W, YLR360W	213	2.21485e-07	--	--	--	--	--
GO:0022627-cytosolic small ribosomal subunit	16	2.15559e-05	YDL083C, YKR057W, YBR181C, YLR441C, YML024W, YBL072C, YGL020C, YGR118W, YNL302C, YMR143W, YER074W, YOR096W, YML063W, YPR163C, YJL136C, YDR450W	72	0.000970015	14	4.34229e-08	YDL083C, YKR057W, YBR181C, YLR441C, YML024W, YBL072C, YGR118W, YNL302C, YMR143W, YER074W, YOR096W, YML063W, YPR163C, YDR450W	72	2.04088e-06	--	--	--	--	--
GO:0043332-mating projection tip	19	0.000182508	YBL007C, YBL047C, YGR229C, YDR103W, YNL084C, YBL016W, YLR206W, YIL034C, YJL095W, YLR332W, YOR008C, YDL161W, YHR030C, YER155C, YDR129C, YLR337C, YAL016W, YLR371W, YNR047W	115	0.00703959	--	--	--	--	--	16	6.50562e-06	YBL007C, YBL047C, YGR229C, YDR103W, YNL084C, YBL016W, YLR206W, YIL034C, YLR332W, YOR008C, YDL161W, YER155C, YDR129C, YLR337C, YAL016W, YLR371W	115	0.000439723
GO:0016020-membrane	136	0.000448353	YJR075W, YDR297W, YNL294C, YNL051W, YLR417W, YML116W, YCR094W, YHR050W, YPL065W, YDL185W, YNL323W, YOR002W, YKL212W, YBR187W, YDR153C, YDL161W, YBR284W, YNL080C, YJL154C, YNL238W, YDR463W, YOR067C, YBL007C, YKR007W, YLR119W, YMR123W, YCL008C, YGL054C, YNL322C, YCR026C, YPL232W, YDL119C, YPL002C, YOL122C, YCR024C-A, YDR027C, YIR033W, YCL005W-A, YFR035C, YDR414C, YKL016C, YLR087C, YPL120W, YOL107W,…	1738	0.0151319	64	0.00345178	YML071C, YHR026W, YKL119C, YNL051W, YKR020W, YCR094W, YHR050W, YDL185W, YNL323W, YOR002W, YKL212W, YBR187W, YPL057C, YPR036W, YJL154C, YNL238W, YOR067C, YMR183C, YGR163W, YKR007W, YKR055W, YNL326C, YMR123W, YGL054C, YNL322C, YPL232W, YOL122C, YDR027C, YLR414C, YBR036C, YPL050C, YLR360W, YCL005W-A, YDR414C, YPL120W, YEL027W, YOR106W, YOR036W, YGL005C, YGL223C, YGR036C, YLR039C, YGL012W, YOL018C, Y…	1738	0.0270389	72	0.0363962	YNR006W, YJR075W, YDR297W, YOL044W, YCR023C, YKL096C-B, YNL084C, YNL294C, YLR417W, YML116W, YPL065W, YKL041W, YLR056W, YKL002W, YDR153C, YDL161W, YBR284W, YCR034W, YNL080C, YBR132C, YPR173C, YDR105C, YDR463W, YBL007C, YNL297C, YHL023C, YOR086C, YEL062W, YER019W, YBR058C-A, YLR119W, YCL008C, YGR026W, YCR026C, YDL119C, YBR105C, YLR332W, YPL002C, YCR024C-A, YGL167C, YLR372W, YIR033W, YFR035C, YNL111…	1738	0.465871
GO:0000221-vacuolar proton-transporting V-type ATPase, V1 domain	5	0.000787143	YDL185W, YKL080W, YBR127C, YGR020C, YPR036W	8	0.0211903	5	3.27175e-05	YDL185W, YKL080W, YBR127C, YGR020C, YPR036W	8	0.000768862	--	--	--	--	--
GO:0017119-Golgi transport complex	5	0.000787143	YGL005C, YML071C, YGL223C, YNL041C, YNL051W	8	0.0211903	5	3.27175e-05	YGL005C, YML071C, YGL223C, YNL041C, YNL051W	8	0.000768862	--	--	--	--	--
GO:0000813-ESCRT I complex	4	0.00086331	YLR119W, YCL008C, YPL065W, YGR206W	4	0.0211903	--	--	--	--	--	4	0.000150423	YLR119W, YCL008C, YPL065W, YGR206W	4	0.00577625
GO:0000139-Golgi membrane	19	0.00170152	YNL297C, YML071C, YNL041C, YDR137W, YLR242C, YNL051W, YOL107W, YGL054C, YGL020C, YPL145C, YGL005C, YCR068W, YBR187W, YDR264C, YPL057C, YGL223C, YGL167C, YLR039C, YPL050C	138	0.0382842	12	0.00116013	YPL145C, YGL005C, YML071C, YBR187W, YPL057C, YGL223C, YNL041C, YDR137W, YNL051W, YLR039C, YGL054C, YPL050C	138	0.0136316	--	--	--	--	--
GO:0005935-cellular bud neck	22	0.00563653	YBL007C, YBL047C, YGR229C, YGR058W, YKR055W, YLR425W, YNL293W, YNR031C, YJL095W, YPR119W, YLR342W, YKL101W, YOR008C, YNR049C, YDL161W, YHR030C, YLR337C, YAL016W, YBR133C, YGR092W, YJL204C, YDL146W	190	NS	--	--	--	--	--	17	0.000667478	YBL007C, YBL047C, YGR229C, YGR058W, YLR425W, YNL293W, YNR031C, YPR119W, YLR342W, YKL101W, YOR008C, YDL161W, YLR337C, YAL016W, YBR133C, YGR092W, YDL146W	190	0.0213593
GO:0030479-actin cortical patch	10	0.00990555	YBL007C, YKR001C, YLR342W, YBL047C, YNL084C, YLL038C, YDR129C, YLR337C, YIL034C, YDL146W	60	NS	--	--	--	--	--	9	0.000860792	YBL007C, YLR342W, YBL047C, YNL084C, YLL038C, YDR129C, YLR337C, YIL034C, YDL146W	60	0.0236103
GO:0033180-proton-transporting V-type ATPase, V1 domain	3	0.0107114	YKL080W, YBR127C, YGR020C	3	NS	3	0.00212829	YKL080W, YBR127C, YGR020C	3	0.0187555	--	--	--	--	--
GO:0005622-intracellular	22	0.0117607	YEL048C, YKR057W, YBR181C, YLR441C, YML024W, YBL072C, YGR118W, YNL302C, YOR101W, YER074W, YIL052C, YPL051W, YDL192W, YOR008C, YOR096W, YPL057C, YJL189W, YML063W, YPL249C-A, YJL136C, YDR382W, YDR450W	203	NS	18	2.7928e-05	YKR057W, YBR181C, YLR441C, YML024W, YBL072C, YGR118W, YNL302C, YER074W, YIL052C, YPL051W, YDL192W, YOR096W, YPL057C, YJL189W, YML063W, YPL249C-A, YDR382W, YDR450W	203	0.000768862	--	--	--	--	--
GO:0005934-cellular bud tip	13	0.0180797	YBL047C, YGR058W, YNL293W, YNR031C, YIL034C, YLR342W, YNR049C, YDL161W, YHR030C, YER155C, YDR129C, YAL016W, YLR371W	100	NS	--	--	--	--	--	11	0.00196272	YLR342W, YBL047C, YGR058W, YDL161W, YNL293W, YER155C, YDR129C, YNR031C, YAL016W, YLR371W, YIL034C	100	0.0471054
GO:0005802-trans-Golgi network	7	0.0204107	YNL297C, YDR372C, YDR456W, YOL018C, YNL238W, YCR094W, YHR050W	36	NS	6	0.00256291	YDR372C, YDR456W, YOL018C, YNL238W, YCR094W, YHR050W	36	0.0212571	--	--	--	--	--
GO:0000938-GARP complex	3	0.0205594	YKR020W, YDR027C, YDR484W	4	NS	3	0.00418118	YKR020W, YDR027C, YDR484W	4	0.0280736	--	--	--	--	--
GO:0034272-phosphatidylinositol 3-kinase complex, class III, type II	3	0.0205594	YPL120W, YLR240W, YLR360W	4	NS	3	0.00418118	YPL120W, YLR240W, YLR360W	4	0.0280736	--	--	--	--	--
GO:0005774-vacuolar membrane	18	0.0217734	YKR007W, YGR163W, YCL005W-A, YHL023C, YKL080W, YEL062W, YNL326C, YPL120W, YEL027W, YHR050W, YOR106W, YDL185W, YLR148W, YBR187W, YPR036W, YPL180W, YMR077C, YGR057C	164	NS	14	0.000438299	YKR007W, YGR163W, YCL005W-A, YKL080W, YNL326C, YPL120W, YEL027W, YHR050W, YOR106W, YDL185W, YLR148W, YBR187W, YPR036W, YGR057C	164	0.00686668	--	--	--	--	--
GO:0030529-intracellular ribonucleoprotein complex	29	0.021907	YDL083C, YNL177C, YLR441C, YBR181C, YBL072C, YLL045C, YGR118W, YNL147W, YBR282W, YER074W, YOR096W, YJL189W, YOR198C, YMR242C, YJL124C, YIL148W, YJL136C, YDR382W, YKR057W, YML024W, YNL302C, YMR143W, YIL052C, YDR418W, YML063W, YDR378C, YPL249C-A, YDR432W, YDR450W	309	NS	20	0.000586325	YDL083C, YKR057W, YBR181C, YLR441C, YML024W, YBL072C, YGR118W, YNL302C, YMR143W, YER074W, YIL052C, YDR418W, YOR096W, YJL189W, YML063W, YPL249C-A, YOR198C, YMR242C, YDR382W, YDR450W	309	0.00826718	--	--	--	--	--
GO:0030529-intracellular ribonucleoprotein complex	6	0.025376	YOR036W, YNR049C, YOL018C, YMR183C, YPL232W, YOR106W	28	NS	6	0.000794793	YOR036W, YNR049C, YOL018C, YMR183C, YPL232W, YOR106W	28	0.0101878	--	--	--	--	--
GO:0005773-vacuole	21	0.0282109	YKR007W, YGR163W, YCL005W-A, YHL023C, YKL080W, YLR396C, YEL062W, YNL326C, YPL045W, YPL120W, YML116W, YEL027W, YHR050W, YOR106W, YDL185W, YBR105C, YLR148W, YBR187W, YPR036W, YPL180W, YMR077C	208	NS	15	0.00135532	YKR007W, YGR163W, YCL005W-A, YKL080W, YLR396C, YNL326C, YPL045W, YPL120W, YEL027W, YHR050W, YOR106W, YDL185W, YLR148W, YBR187W, YPR036W	208	0.0142061	--	--	--	--	--
GO:0005829-cytosol	74	0.0339304	YLR396C, YML071C, YLR441C, YJL102W, YNL051W, YPL045W, YKR020W, YNL293W, YHR111W, YDR108W, YPL065W, YKL041W, YKR001C, YJL207C, YPL084W, YNL032W, YDR153C, YPL138C, YDL106C, YOR322C, YJL154C, YGL220W, YEL046C, YKR007W, YGR252W, YNL297C, YDR435C, YGR058W, YCL008C, YNL229C, YGR192C, YJL053W, YBR105C, YNR049C, YIL008W, YGL211W, YDR027C, YLR380W, YBR101C, YBR133C, YDR450W, YJL204C, YEL048C, YPL120W, YGL…	979	NS	42	0.00186678	YLR396C, YML071C, YLR441C, YNL051W, YPL045W, YKR020W, YPL120W, YDR108W, YHR111W, YKR001C, YGL005C, YDL106C, YML097C, YLR039C, YJL154C, YGL220W, YLR240W, YNL119W, YKR007W, YLR262C, YGR252W, YDR137W, YJR105W, YPL145C, YJL053W, YDR372C, YPL051W, YDL192W, YLR148W, YNR049C, YCL058C, YML063W, YHR030C, YJL121C, YGR057C, YIL008W, YGL211W, YDR027C, YLR380W, YDR484W, YDR450W, YJL204C	979	0.0175477	--	--	--	--	--
GO:0005840-ribosome	27	0.0443244	YDL083C, YKL081W, YNL177C, YLR441C, YBR181C, YMR269W, YBL072C, YLL045C, YGR118W, YBR282W, YJL207C, YER074W, YOR096W, YJL189W, YMR242C, YIL148W, YJL136C, YDR382W, YKR057W, YML024W, YNL302C, YMR143W, YIL052C, YDR418W, YML063W, YPL249C-A, YDR450W	301	NS	21	0.000148458	YDL083C, YKL081W, YKR057W, YBR181C, YLR441C, YML024W, YMR269W, YBL072C, YGR118W, YNL302C, YMR143W, YER074W, YIL052C, YDR418W, YOR096W, YJL189W, YML063W, YPL249C-A, YMR242C, YDR382W, YDR450W	301	0.00261656	--	--	--	--	--
GO:0005801-cis-Golgi network	4	0.0497469	YLR262C, YBR187W, YLR039C, YPL050C	14	NS	4	0.00562252	YLR262C, YBR187W, YLR039C, YPL050C	14	0.0360352	--	--	--	--	--

## Sheet: Supplemental Table S3
Supplemental Table S3. GO terms of biological pathways represented in sensitive and resistant mutants or sensitive and resistant mutants combined (All) with gadolinium.
Cluster	ID	Description	GeneRatio	BgRatio	pvalue	p.adjust	qvalue	geneID	Count
All	GO:0016192	vesicle-mediated transport	82/375	450/6433	4.41415e-22	6.7713e-19	5.39455e-19	YDR027C/YJL204C/YKR001C/YKR020W/YLR240W/YNR049C/YCR028C/YCR094W/YDL192W/YDR108W/YDR137W/YDR372C/YDR484W/YEL027W/YGL005C/YGL054C/YGL223C/YJL165C/YKR019C/YLR039C/YLR148W/YLR262C/YLR360W/YLR380W/YLR396C/YMR183C/YNL041C/YNL051W/YOL018C/YOR036W/YOR106W/YPL045W/YPL051W/YPL120W/YPL232W/YJL053W/YJL154C/YKR007W/YML071C/YML097C/YNR047W/YPL145C/YDR153C/YDR264C/YEL048C/YGR206W/YKL041W/YLR371W/YLR417W/YBL007C…	82
All	GO:0016197	endosomal transport	37/375	117/6433	2.1722e-18	1.66608e-15	1.32733e-15	YDR027C/YJL204C/YKR020W/YCR094W/YDR137W/YDR484W/YKR019C/YLR039C/YLR262C/YPL045W/YPL120W/YJL053W/YJL154C/YKR007W/YML097C/YDR153C/YEL048C/YGR206W/YKL041W/YLR417W/YBL007C/YBL047C/YJL207C/YJR102C/YKL002W/YLR119W/YMR010W/YMR077C/YNL084C/YNR006W/YPL002C/YPL065W/YPL084W/YPR173C/YCR034W/YLR372W/YNL297C	37
All	GO:1904669	ATP export	15/375	17/6433	2.84957e-17	1.45708e-14	1.16082e-14	YKL143W/YGR206W/YKL041W/YLR417W/YCL008C/YDR069C/YJR102C/YKL002W/YLR119W/YMR077C/YNR006W/YPL002C/YPL065W/YPL084W/YMR275C	15
All	GO:0007034	vacuolar transport	42/375	188/6433	1.12024e-14	4.29612e-12	3.42263e-12	YDR027C/YKR001C/YKR020W/YLR240W/YDR108W/YDR484W/YEL027W/YGL005C/YGL223C/YLR148W/YLR261C/YLR262C/YLR360W/YLR396C/YNL041C/YNL051W/YOL018C/YOR036W/YOR106W/YPL045W/YPL120W/YML071C/YML097C/YDR153C/YGR206W/YKL041W/YLR417W/YNL097C/YBR105C/YCL008C/YJR102C/YKL002W/YLR119W/YMR077C/YNR006W/YPL002C/YPL065W/YPL084W/YPR173C/YCR034W/YLR372W/YNL297C	42
All	GO:0061919	process utilizing autophagic mechanism	46/375	234/6433	8.85921e-14	2.718e-11	2.16538e-11	YKR020W/YLR240W/YBR127C/YDL192W/YDR108W/YDR484W/YGL005C/YGL223C/YJL095W/YKR019C/YLR262C/YLR360W/YLR396C/YNL041C/YNL051W/YOL018C/YOR036W/YOR106W/YPL031C/YPL120W/YDR173C/YGR163W/YHR030C/YKR007W/YML071C/YPL145C/YCR068W/YEL062W/YGR063C/YHL023C/YIL153W/YLR332W/YLR417W/YNL097C/YOL001W/YCL008C/YDR300C/YDR435C/YEL053C/YGL167C/YNR006W/YOL004W/YPR173C/YGL020C/YKL213C/YOR008C	46
All	GO:0006897	endocytosis	33/375	133/6433	4.07542e-13	1.04195e-10	8.30098e-11	YJL204C/YKR001C/YLR240W/YCR028C/YCR094W/YEL027W/YGL054C/YJL165C/YKR019C/YLR396C/YOL018C/YNR047W/YPL145C/YDR153C/YDR264C/YLR371W/YBL007C/YBL047C/YDL146W/YDL161W/YDR069C/YJL207C/YLL038C/YLR206W/YLR242C/YLR342W/YNL084C/YNL293W/YOR322C/YLR337C/YMR275C/YNL297C/YOR008C	33
All	GO:0006623	protein targeting to vacuole	29/375	109/6433	1.72211e-12	3.77388e-10	3.00657e-10	YKR001C/YKR020W/YLR240W/YDR108W/YEL027W/YGL005C/YGL223C/YLR261C/YLR262C/YLR396C/YNL041C/YNL051W/YOL018C/YOR036W/YPL045W/YPL120W/YML071C/YML097C/YGR206W/YLR417W/YNL097C/YBR105C/YCL008C/YJR102C/YLR119W/YNR006W/YPL002C/YPL065W/YNL297C	29
All	GO:0015867	ATP transport	18/375	41/6433	2.37739e-12	4.55864e-10	3.63178e-10	YKL143W/YGR096W/YGR206W/YKL041W/YLR417W/YBR085W/YCL008C/YDL119C/YDR069C/YJR102C/YKL002W/YLR119W/YMR077C/YNR006W/YPL002C/YPL065W/YPL084W/YMR275C	18
All	GO:0015868	purine ribonucleotide transport	18/375	43/6433	6.42157e-12	9.85069e-10	7.84784e-10	YKL143W/YGR096W/YGR206W/YKL041W/YLR417W/YBR085W/YCL008C/YDL119C/YDR069C/YJR102C/YKL002W/YLR119W/YMR077C/YNR006W/YPL002C/YPL065W/YPL084W/YMR275C	18
All	GO:0051503	adenine nucleotide transport	18/375	43/6433	6.42157e-12	9.85069e-10	7.84784e-10	YKL143W/YGR096W/YGR206W/YKL041W/YLR417W/YBR085W/YCL008C/YDL119C/YDR069C/YJR102C/YKL002W/YLR119W/YMR077C/YNR006W/YPL002C/YPL065W/YPL084W/YMR275C	18
All	GO:0015865	purine nucleotide transport	18/375	44/6433	1.02946e-11	1.31751e-09	1.04963e-09	YKL143W/YGR096W/YGR206W/YKL041W/YLR417W/YBR085W/YCL008C/YDL119C/YDR069C/YJR102C/YKL002W/YLR119W/YMR077C/YNR006W/YPL002C/YPL065W/YPL084W/YMR275C	18
All	GO:0072665	protein localization to vacuole	32/375	140/6433	1.03065e-11	1.31751e-09	1.04963e-09	YKR001C/YKR020W/YLR240W/YDR108W/YEL027W/YGL005C/YGL223C/YLR261C/YLR262C/YLR396C/YNL041C/YNL051W/YOL018C/YOR036W/YPL045W/YPL120W/YGR163W/YKR007W/YML071C/YML097C/YGR206W/YLR417W/YNL097C/YBR105C/YCL008C/YJR102C/YLR119W/YNR006W/YPL002C/YPL065W/YPL084W/YNL297C	32
All	GO:0015748	organophosphate ester transport	24/375	85/6433	3.84974e-11	4.25524e-09	3.39006e-09	YKL143W/YCR094W/YLR380W/YNL323W/YNR047W/YGR096W/YGR206W/YKL041W/YLR417W/YMR060C/YBR085W/YCL008C/YDL119C/YDR069C/YJR102C/YKL002W/YLR119W/YMR010W/YMR077C/YNR006W/YPL002C/YPL065W/YPL084W/YMR275C	24
All	GO:0006862	nucleotide transport	18/375	47/6433	3.88353e-11	4.25524e-09	3.39006e-09	YKL143W/YGR096W/YGR206W/YKL041W/YLR417W/YBR085W/YCL008C/YDL119C/YDR069C/YJR102C/YKL002W/YLR119W/YMR077C/YNR006W/YPL002C/YPL065W/YPL084W/YMR275C	18
All	GO:0072666	establishment of protein localization to vacuole	30/375	131/6433	4.47709e-11	4.57857e-09	3.64765e-09	YKR001C/YKR020W/YLR240W/YDR108W/YEL027W/YGL005C/YGL223C/YLR261C/YLR262C/YLR396C/YNL041C/YNL051W/YOL018C/YOR036W/YPL045W/YPL120W/YML071C/YML097C/YGR206W/YLR417W/YNL097C/YBR105C/YCL008C/YJR102C/YLR119W/YNR006W/YPL002C/YPL065W/YPL084W/YNL297C	30
All	GO:0006914	autophagy	40/375	224/6433	9.77607e-11	9.37281e-09	7.46712e-09	YKR020W/YLR240W/YBR127C/YDL192W/YDR108W/YDR484W/YJL095W/YKR019C/YLR262C/YLR360W/YLR396C/YOR036W/YOR106W/YPL031C/YPL120W/YDR173C/YGR163W/YHR030C/YKR007W/YPL145C/YCR068W/YEL062W/YGR063C/YHL023C/YIL153W/YLR332W/YLR417W/YNL097C/YOL001W/YCL008C/YDR300C/YDR435C/YEL053C/YGL167C/YNR006W/YOL004W/YPR173C/YGL020C/YKL213C/YOR008C	40
All	GO:0007035	vacuolar acidification	13/375	27/6433	6.95946e-10	5.61885e-08	4.47642e-08	YDL185W/YGR020C/YHR026W/YKL080W/YKL119C/YPR036W/YBR127C/YCL005W-A/YEL027W/YHR060W/YDR456W/YKR007W/YGR092W	13
All	GO:0045851	pH reduction	13/375	27/6433	6.95946e-10	5.61885e-08	4.47642e-08	YDL185W/YGR020C/YHR026W/YKL080W/YKL119C/YPR036W/YBR127C/YCL005W-A/YEL027W/YHR060W/YDR456W/YKR007W/YGR092W	13
All	GO:0051452	intracellular pH reduction	13/375	27/6433	6.95946e-10	5.61885e-08	4.47642e-08	YDL185W/YGR020C/YHR026W/YKL080W/YKL119C/YPR036W/YBR127C/YCL005W-A/YEL027W/YHR060W/YDR456W/YKR007W/YGR092W	13
All	GO:0045324	late endosome to vacuole transport	19/375	64/6433	1.7332e-09	1.32937e-07	1.05908e-07	YLR148W/YLR360W/YPL045W/YPL120W/YML097C/YDR153C/YKL041W/YLR417W/YCL008C/YJR102C/YKL002W/YMR077C/YNR006W/YPL002C/YPL065W/YPL084W/YPR173C/YCR034W/YLR372W	19
All	GO:0007154	cell communication	60/375	466/6433	2.00918e-09	1.46766e-07	1.16925e-07	YHR064C/YLR240W/YDR207C/YDR372C/YDR389W/YDR414C/YFR034C/YJL095W/YJL165C/YKR019C/YKR055W/YML057W/YNL307C/YPL031C/YPL120W/YPL179W/YCL058C/YDL006W/YDL047W/YGR057C/YGR163W/YHR030C/YKR007W/YNL323W/YBR126C/YCR026C/YDL025C/YDR264C/YEL062W/YER037W/YGL253W/YHL023C/YJR059W/YLR006C/YLR332W/YLR371W/YLR417W/YOL001W/YOL148C/YOR101W/YBL016W/YBL047C/YCR081W/YDL073W/YDR103W/YDR294C/YER155C/YGR092W/YIR033W/YJL110C…	60
All	GO:1901264	carbohydrate derivative transport	18/375	58/6433	2.10903e-09	1.47057e-07	1.17157e-07	YKL143W/YGR096W/YGR206W/YKL041W/YLR417W/YBR085W/YCL008C/YDL119C/YDR069C/YJR102C/YKL002W/YLR119W/YMR077C/YNR006W/YPL002C/YPL065W/YPL084W/YMR275C	18
All	GO:0042147	retrograde transport, endosome to Golgi	16/375	46/6433	2.56575e-09	1.71125e-07	1.36331e-07	YDR027C/YJL204C/YKR020W/YCR094W/YDR137W/YDR484W/YLR039C/YLR262C/YPL120W/YJL053W/YJL154C/YDR153C/YEL048C/YJL207C/YMR010W/YNL297C	16
All	GO:0030641	regulation of cellular pH	13/375	31/6433	5.77413e-09	3.54301e-07	2.82264e-07	YDL185W/YGR020C/YHR026W/YKL080W/YKL119C/YPR036W/YBR127C/YCL005W-A/YEL027W/YHR060W/YDR456W/YKR007W/YGR092W	13
All	GO:0051453	regulation of intracellular pH	13/375	31/6433	5.77413e-09	3.54301e-07	2.82264e-07	YDL185W/YGR020C/YHR026W/YKL080W/YKL119C/YPR036W/YBR127C/YCL005W-A/YEL027W/YHR060W/YDR456W/YKR007W/YGR092W	13
All	GO:0016482	cytosolic transport	19/375	69/6433	7.0131e-09	4.13773e-07	3.29644e-07	YDR027C/YJL204C/YKR020W/YCR094W/YDR137W/YDR484W/YLR039C/YLR148W/YLR262C/YPL045W/YPL120W/YJL053W/YJL154C/YML097C/YDR153C/YEL048C/YJL207C/YMR010W/YNL297C	19
All	GO:0006885	regulation of pH	13/375	32/6433	9.2171e-09	5.23668e-07	4.17195e-07	YDL185W/YGR020C/YHR026W/YKL080W/YKL119C/YPR036W/YBR127C/YCL005W-A/YEL027W/YHR060W/YDR456W/YKR007W/YGR092W	13
All	GO:0030004	cellular monovalent inorganic cation homeostasis	14/375	40/6433	2.37586e-08	1.26988e-06	1.01169e-06	YDL185W/YGR020C/YHR026W/YKL080W/YKL119C/YPR036W/YBR127C/YCL005W-A/YEL027W/YHR060W/YDR456W/YKR007W/YKR050W/YGR092W	14
All	GO:0055082	cellular chemical homeostasis	32/375	187/6433	2.40069e-08	1.26988e-06	1.01169e-06	YBR036C/YDL185W/YDR027C/YGR020C/YHR026W/YKL080W/YKL119C/YKR020W/YPR036W/YBR127C/YBR187W/YCL005W-A/YDR484W/YEL027W/YHR060W/YJL165C/YML057W/YOL122C/YCL058C/YDR456W/YGL220W/YHR050W/YKR007W/YGL253W/YJR059W/YKR050W/YOL001W/YGL167C/YGR092W/YIR033W/YMR216C/YLR350W	32
All	GO:0019725	cellular homeostasis	35/375	221/6433	4.01459e-08	2.0528e-06	1.63542e-06	YBR036C/YDL185W/YDR027C/YGR020C/YHR026W/YKL080W/YKL119C/YKR020W/YPR036W/YBR127C/YBR187W/YCL005W-A/YDR484W/YEL027W/YHR060W/YJL165C/YML057W/YOL122C/YCL058C/YDR456W/YGL220W/YHR050W/YKR007W/YGL253W/YJR059W/YKR050W/YOL001W/YOR124C/YDR069C/YGL167C/YGR092W/YIR033W/YMR216C/YKL213C/YLR350W	35
All	GO:0055067	monovalent inorganic cation homeostasis	14/375	42/6433	4.86025e-08	2.40504e-06	1.91604e-06	YDL185W/YGR020C/YHR026W/YKL080W/YKL119C/YPR036W/YBR127C/YCL005W-A/YEL027W/YHR060W/YDR456W/YKR007W/YKR050W/YGR092W	14
All	GO:0032509	endosome transport via multivesicular body sorting pathway	16/375	58/6433	1.08295e-07	5.03408e-06	4.01055e-06	YML097C/YDR153C/YGR206W/YKL041W/YLR417W/YJR102C/YKL002W/YLR119W/YMR077C/YNR006W/YPL002C/YPL065W/YPL084W/YPR173C/YCR034W/YLR372W	16
All	GO:0071985	multivesicular body sorting pathway	16/375	58/6433	1.08295e-07	5.03408e-06	4.01055e-06	YML097C/YDR153C/YGR206W/YKL041W/YLR417W/YJR102C/YKL002W/YLR119W/YMR077C/YNR006W/YPL002C/YPL065W/YPL084W/YPR173C/YCR034W/YLR372W	16
All	GO:0006892	post-Golgi vesicle-mediated transport	19/375	81/6433	1.1993e-07	5.41096e-06	4.3108e-06	YDR027C/YJL204C/YDL192W/YDR372C/YDR484W/YLR148W/YLR262C/YLR380W/YLR396C/YMR183C/YOL018C/YOR036W/YOR106W/YPL045W/YPL051W/YML097C/YPL145C/YDR153C/YLR372W	19
All	GO:0007165	signal transduction	46/375	352/6433	1.24397e-07	5.45216e-06	4.34362e-06	YHR064C/YLR240W/YDR372C/YDR389W/YJL095W/YJL165C/YKR019C/YKR055W/YML057W/YNL307C/YPL031C/YPL179W/YCL058C/YDL006W/YDL047W/YGR057C/YGR163W/YHR030C/YKR007W/YNL323W/YDL025C/YDR264C/YEL062W/YGL253W/YHL023C/YJR059W/YLR006C/YLR332W/YLR371W/YOL001W/YOL148C/YOR101W/YBL016W/YBL047C/YDL073W/YDR103W/YDR294C/YER155C/YGR092W/YLR425W/YMR216C/YNL298W/YNR031C/YPL180W/YKL101W/YOR008C	46
All	GO:0023052	signaling	46/375	353/6433	1.35563e-07	5.68147e-06	4.52631e-06	YHR064C/YLR240W/YDR372C/YDR389W/YJL095W/YJL165C/YKR019C/YKR055W/YML057W/YNL307C/YPL031C/YPL179W/YCL058C/YDL006W/YDL047W/YGR057C/YGR163W/YHR030C/YKR007W/YNL323W/YDL025C/YDR264C/YEL062W/YGL253W/YHL023C/YJR059W/YLR006C/YLR332W/YLR371W/YOL001W/YOL148C/YOR101W/YBL016W/YBL047C/YDL073W/YDR103W/YDR294C/YER155C/YGR092W/YLR425W/YMR216C/YNL298W/YNR031C/YPL180W/YKL101W/YOR008C	46
All	GO:0016050	vesicle organization	21/375	98/6433	1.37037e-07	5.68147e-06	4.52631e-06	YKR020W/YDR108W/YDR372C/YLR148W/YLR360W/YLR396C/YMR183C/YOL018C/YOR036W/YOR106W/YPL045W/YPL232W/YCR068W/YKL041W/YKL061W/YDR069C/YGR058W/YKL002W/YMR077C/YPL084W/YPR173C	21
All	GO:0043162	ubiquitin-dependent protein catabolic process via the multivesicular body sorting pathway	13/375	39/6433	1.48111e-07	5.97899e-06	4.76334e-06	YKL041W/YLR417W/YOR124C/YCL008C/YDR069C/YJR102C/YKL002W/YLR119W/YMR077C/YNR006W/YPL002C/YPL065W/YPL084W	13
All	GO:0048878	chemical homeostasis	34/375	225/6433	2.04775e-07	8.05449e-06	6.41684e-06	YBR036C/YDL185W/YDR027C/YGR020C/YHR026W/YKL080W/YKL119C/YKR020W/YPR036W/YBR127C/YBR187W/YCL005W-A/YDR484W/YEL027W/YHR060W/YJL165C/YML057W/YOL122C/YPL031C/YCL058C/YDR456W/YGL220W/YHR050W/YKR007W/YER037W/YGL253W/YJR059W/YKR050W/YOL001W/YGL167C/YGR092W/YIR033W/YMR216C/YLR350W	34
All	GO:0061024	membrane organization	34/375	228/6433	2.83279e-07	1.08637e-05	8.65491e-06	YKR001C/YNR049C/YCR094W/YDR372C/YGR004W/YLR148W/YLR360W/YLR380W/YLR396C/YMR183C/YOL018C/YOR036W/YOR106W/YOR198C/YPL045W/YPL232W/YNL323W/YNR047W/YPL145C/YCR068W/YKL041W/YMR060C/YDR069C/YGR058W/YKL002W/YLR242C/YMR010W/YMR077C/YOR086C/YPL084W/YPR173C/YGL020C/YGR026W/YML072C	34
All	GO:0006873	cellular ion homeostasis	27/375	160/6433	4.1825e-07	1.56487e-05	1.2467e-05	YBR036C/YDL185W/YGR020C/YHR026W/YKL080W/YKL119C/YPR036W/YBR127C/YBR187W/YCL005W-A/YEL027W/YHR060W/YJL165C/YML057W/YOL122C/YCL058C/YDR456W/YGL220W/YHR050W/YKR007W/YJR059W/YKR050W/YOL001W/YGL167C/YGR092W/YIR033W/YMR216C	27
All	GO:0016236	macroautophagy	25/375	142/6433	4.97674e-07	1.8177e-05	1.44812e-05	YKR020W/YLR240W/YBR127C/YDL192W/YDR108W/YDR484W/YLR262C/YLR360W/YOR036W/YOR106W/YPL031C/YPL120W/YDR173C/YCR068W/YEL062W/YHL023C/YLR417W/YOL001W/YCL008C/YDR300C/YEL053C/YGL167C/YPR173C/YGL020C/YKL213C	25
All	GO:0045053	protein retention in Golgi apparatus	8/375	15/6433	5.55375e-07	1.98127e-05	1.57844e-05	YKR001C/YDR372C/YJL053W/YJL154C/YLR417W/YKL002W/YNR006W/YPR173C	8
All	GO:0034067	protein localization to Golgi apparatus	9/375	20/6433	6.68751e-07	2.33151e-05	1.85746e-05	YKR001C/YDR372C/YPL051W/YJL053W/YJL154C/YLR417W/YKL002W/YNR006W/YPR173C	9
All	GO:0007032	endosome organization	9/375	21/6433	1.11059e-06	3.78587e-05	3.01612e-05	YLR148W/YCR068W/YKL041W/YKL061W/YDR069C/YKL002W/YMR077C/YPL084W/YPR173C	9
All	GO:0035556	intracellular signal transduction	34/375	245/6433	1.57214e-06	5.24273e-05	4.17677e-05	YLR240W/YDR389W/YJL095W/YJL165C/YKR019C/YKR055W/YML057W/YPL031C/YDL006W/YDL047W/YGR057C/YGR163W/YHR030C/YKR007W/YDL025C/YEL062W/YHL023C/YJR059W/YLR006C/YLR371W/YOL001W/YOR101W/YBL016W/YDL073W/YDR103W/YDR294C/YER155C/YGR092W/YMR216C/YNL298W/YNR031C/YPL180W/YKL101W/YOR008C	34
All	GO:0030029	actin filament-based process	25/375	152/6433	1.85522e-06	6.05511e-05	4.82397e-05	YKR001C/YDR389W/YDR484W/YKR055W/YDL047W/YDR153C/YIL034C/YLR006C/YLR371W/YBL007C/YDL161W/YDL176W/YDR129C/YER155C/YLL038C/YLR206W/YLR370C/YLR425W/YNL032W/YNL084C/YNL293W/YNR031C/YOR035C/YLR337C/YOR008C	25
All	GO:0009968	negative regulation of signal transduction	14/375	55/6433	1.99237e-06	6.23732e-05	4.96914e-05	YDR389W/YPL031C/YPL179W/YDL006W/YDR264C/YEL062W/YGL253W/YHL023C/YLR371W/YOL001W/YBL016W/YDL073W/YDR103W/YER155C	14
All	GO:0023057	negative regulation of signaling	14/375	55/6433	1.99237e-06	6.23732e-05	4.96914e-05	YDR389W/YPL031C/YPL179W/YDL006W/YDR264C/YEL062W/YGL253W/YHL023C/YLR371W/YOL001W/YBL016W/YDL073W/YDR103W/YER155C	14
All	GO:0050801	ion homeostasis	27/375	174/6433	2.29736e-06	7.04831e-05	5.61524e-05	YBR036C/YDL185W/YGR020C/YHR026W/YKL080W/YKL119C/YPR036W/YBR127C/YBR187W/YCL005W-A/YEL027W/YHR060W/YJL165C/YML057W/YOL122C/YCL058C/YDR456W/YGL220W/YHR050W/YKR007W/YJR059W/YKR050W/YOL001W/YGL167C/YGR092W/YIR033W/YMR216C	27
All	GO:0048193	Golgi vesicle transport	30/375	206/6433	2.43328e-06	7.31894e-05	5.83084e-05	YDR027C/YJL204C/YDL192W/YDR108W/YDR372C/YDR484W/YGL005C/YGL054C/YGL223C/YLR148W/YLR262C/YLR380W/YLR396C/YMR183C/YNL041C/YNL051W/YOL018C/YOR036W/YOR106W/YPL045W/YPL051W/YML071C/YML097C/YPL145C/YDR153C/YEL048C/YGR058W/YOL107W/YGL020C/YLR372W	30
All	GO:0010648	negative regulation of cell communication	14/375	56/6433	2.51784e-06	7.42763e-05	5.91744e-05	YDR389W/YPL031C/YPL179W/YDL006W/YDR264C/YEL062W/YGL253W/YHL023C/YLR371W/YOL001W/YBL016W/YDL073W/YDR103W/YER155C	14
All	GO:0015711	organic anion transport	20/375	107/6433	2.71351e-06	7.85382e-05	6.25698e-05	YKL143W/YCR028C/YEL062W/YGR096W/YGR206W/YKL041W/YLR417W/YBR085W/YCL008C/YDL119C/YDR069C/YJR102C/YKL002W/YLR119W/YMR077C/YNR006W/YPL002C/YPL065W/YPL084W/YMR275C	20
All	GO:0033365	protein localization to organelle	52/375	469/6433	3.35944e-06	9.5433e-05	7.60294e-05	YKR001C/YKR020W/YLR240W/YDR108W/YDR372C/YDR414C/YEL027W/YGL005C/YGL223C/YLR261C/YLR262C/YLR396C/YNL041C/YNL051W/YOL018C/YOR036W/YOR198C/YPL045W/YPL051W/YPL120W/YGR163W/YHR030C/YJL053W/YJL154C/YKR007W/YML071C/YML097C/YDL042C/YGR206W/YLR417W/YMR060C/YNL097C/YOL044W/YBR105C/YCL008C/YGR028W/YJL110C/YJR102C/YKL002W/YLR119W/YMR216C/YNL298W/YNR006W/YOR322C/YPL002C/YPL065W/YPL084W/YPR173C/YGL020C/YKL101W…	52
All	GO:0030003	cellular cation homeostasis	24/375	147/6433	3.42445e-06	9.5511e-05	7.60916e-05	YBR036C/YDL185W/YGR020C/YHR026W/YKL080W/YKL119C/YPR036W/YBR127C/YBR187W/YCL005W-A/YEL027W/YHR060W/YJL165C/YOL122C/YDR456W/YGL220W/YHR050W/YKR007W/YKR050W/YOL001W/YGL167C/YGR092W/YIR033W/YMR216C	24
All	GO:0006605	protein targeting	34/375	255/6433	3.9342e-06	0.000107769	8.58572e-05	YKR001C/YKR020W/YLR240W/YDR108W/YEL027W/YGL005C/YGL223C/YLR261C/YLR262C/YLR396C/YNL041C/YNL051W/YOL018C/YOR036W/YPL045W/YPL120W/YML071C/YML097C/YNL326C/YDR264C/YGR206W/YLR417W/YMR060C/YNL097C/YOL044W/YBR105C/YCL008C/YGR028W/YJR102C/YLR119W/YNR006W/YPL002C/YPL065W/YNL297C	34
All	GO:0007033	vacuole organization	20/375	111/6433	4.89743e-06	0.000130376	0.000103868	YLR240W/YDR108W/YEL027W/YLR148W/YLR262C/YLR396C/YOR036W/YOR106W/YPL045W/YPL120W/YKR007W/YML097C/YNL323W/YNL326C/YEL062W/YHL023C/YOL001W/YNL298W/YPR173C/YNL294C	20
All	GO:0030036	actin cytoskeleton organization	24/375	150/6433	4.92947e-06	0.000130376	0.000103868	YKR001C/YDR389W/YKR055W/YDL047W/YDR153C/YIL034C/YLR006C/YLR371W/YBL007C/YDL161W/YDL176W/YDR129C/YER155C/YLL038C/YLR206W/YLR370C/YLR425W/YNL032W/YNL084C/YNL293W/YNR031C/YOR035C/YLR337C/YOR008C	24
All	GO:0042592	homeostatic process	41/375	340/6433	5.23116e-06	0.00013601	0.000108356	YBR036C/YDL185W/YDR027C/YGR020C/YHR026W/YKL080W/YKL119C/YKR020W/YPR036W/YBR127C/YBR187W/YCL005W-A/YDR484W/YEL027W/YGL058W/YHR060W/YJL165C/YLR233C/YML057W/YOL122C/YPL031C/YCL058C/YDR456W/YGL220W/YHR050W/YKR007W/YPL157W/YER037W/YGL253W/YJR059W/YKL054C/YKR050W/YOL001W/YOR124C/YDR069C/YGL167C/YGR092W/YIR033W/YMR216C/YKL213C/YLR350W	41
All	GO:0051050	positive regulation of transport	11/375	38/6433	6.57928e-06	0.00016821	0.00013401	YJL165C/YNR047W/YBR132C/YGR097W/YLR371W/YBL016W/YLR342W/YMR216C/YNL298W/YOR322C/YOR008C	11
All	GO:0070887	cellular response to chemical stimulus	47/375	424/6433	1.05582e-05	0.000265512	0.000211527	YHR064C/YKL143W/YDR207C/YDR372C/YGL058W/YHR111W/YIL008W/YJL095W/YML057W/YNL307C/YPL179W/YCL058C/YDL006W/YDL047W/YGL220W/YGR163W/YHR030C/YKR007W/YNR047W/YBR126C/YDR264C/YGL019W/YGR097W/YHR008C/YLR006C/YLR332W/YLR417W/YOL148C/YBL016W/YBL024W/YBL047C/YCR081W/YDL073W/YDR103W/YDR346C/YIR033W/YJL110C/YJR102C/YLR224W/YNL025C/YNL153C/YNL229C/YNR031C/YPL002C/YBR101C/YNL080C/YOR061W	47
All	GO:0048585	negative regulation of response to stimulus	14/375	63/6433	1.11466e-05	0.000273944	0.000218245	YDR389W/YPL031C/YPL179W/YDL006W/YDR264C/YEL062W/YGL253W/YHL023C/YLR371W/YOL001W/YBL016W/YDL073W/YDR103W/YER155C	14
All	GO:0032258	protein localization by the Cvt pathway	13/375	55/6433	1.12506e-05	0.000273944	0.000218245	YLR240W/YDR108W/YGL005C/YGL223C/YLR262C/YNL041C/YNL051W/YOL018C/YOR036W/YPL120W/YML071C/YLR417W/YNL097C	13
All	GO:0055080	cation homeostasis	24/375	159/6433	1.37626e-05	0.000329872	0.000262802	YBR036C/YDL185W/YGR020C/YHR026W/YKL080W/YKL119C/YPR036W/YBR127C/YBR187W/YCL005W-A/YEL027W/YHR060W/YJL165C/YOL122C/YDR456W/YGL220W/YHR050W/YKR007W/YKR050W/YOL001W/YGL167C/YGR092W/YIR033W/YMR216C	24
All	GO:1902532	negative regulation of intracellular signal transduction	11/375	42/6433	1.89401e-05	0.000446987	0.000356105	YDR389W/YPL031C/YDL006W/YEL062W/YHL023C/YLR371W/YOL001W/YBL016W/YDL073W/YDR103W/YER155C	11
All	GO:0006629	lipid metabolic process	40/375	347/6433	2.04041e-05	0.00047424	0.000377817	YBR036C/YDR444W/YLR240W/YPL057C/YDR372C/YGL012W/YGR036C/YKL212W/YKR019C/YLR020C/YLR380W/YOL018C/YPL031C/YPL120W/YBR026C/YDR173C/YER026C/YGR157W/YOR002W/YOR067C/YPL145C/YBR058C-A/YCR068W/YGR037C/YNL111C/YBR041W/YDR294C/YDR297W/YER019W/YLR056W/YLR242C/YNL280C/YOR086C/YOR317W/YPR173C/YCR034W/YLR350W/YLR372W/YML072C/YMR202W	40
All	GO:0030242	autophagy of peroxisome	9/375	29/6433	2.49094e-05	0.000570315	0.000454358	YLR240W/YBR127C/YDR108W/YJL095W/YPL120W/YHR030C/YCR068W/YLR332W/YOR008C	9
All	GO:0044396	actin cortical patch organization	8/375	23/6433	2.79618e-05	0.000630784	0.000502533	YBL007C/YBL047C/YDL161W/YDL176W/YLL038C/YLR206W/YLR370C/YNL084C	8
All	GO:0009991	response to extracellular stimulus	22/375	145/6433	2.90578e-05	0.000646009	0.000514662	YDR207C/YDR414C/YFR034C/YJL095W/YJL165C/YKR019C/YPL120W/YGR163W/YBR126C/YCR026C/YEL062W/YER037W/YHL023C/YLR417W/YCR081W/YDR294C/YIR033W/YJL110C/YJR102C/YNL025C/YPL002C/YPL084W	22
All	GO:0051049	regulation of transport	18/375	105/6433	2.96522e-05	0.000649806	0.000517687	YLR240W/YGL058W/YJL165C/YPL031C/YHR030C/YNR047W/YBR132C/YDR264C/YGR097W/YLR371W/YNL097C/YBL016W/YGR058W/YLR342W/YMR216C/YNL298W/YOR322C/YOR008C	18
All	GO:0031667	response to nutrient levels	21/375	135/6433	3.01211e-05	0.000650465	0.000518212	YDR207C/YDR414C/YFR034C/YJL095W/YJL165C/YKR019C/YPL120W/YGR163W/YCR026C/YEL062W/YER037W/YHL023C/YLR417W/YCR081W/YDR294C/YIR033W/YJL110C/YJR102C/YNL025C/YPL002C/YPL084W	21
All	GO:0045185	maintenance of protein location	11/375	44/6433	3.05303e-05	0.000650465	0.000518212	YKR001C/YDR372C/YDR414C/YJL053W/YJL154C/YLR417W/YJL110C/YKL002W/YNL229C/YNR006W/YPR173C	11
All	GO:0032511	late endosome to vacuole transport via multivesicular body sorting pathway	12/375	52/6433	3.17915e-05	0.000668056	0.000532226	YML097C/YDR153C/YLR417W/YJR102C/YMR077C/YNR006W/YPL002C/YPL065W/YPL084W/YPR173C/YCR034W/YLR372W	12
All	GO:0032507	maintenance of protein location in cell	10/375	37/6433	3.38477e-05	0.000701653	0.000558992	YKR001C/YDR372C/YDR414C/YJL053W/YJL154C/YLR417W/YJL110C/YKL002W/YNR006W/YPR173C	10
All	GO:0010256	endomembrane system organization	17/375	97/6433	3.67697e-05	0.000752063	0.000599152	YDR372C/YGL223C/YLR148W/YOR198C/YCR068W/YKL041W/YKL061W/YDR069C/YKL002W/YLR242C/YMR077C/YOR086C/YPL084W/YPR173C/YGL020C/YGR026W/YML072C	17
All	GO:0006665	sphingolipid metabolic process	12/375	53/6433	3.8972e-05	0.000786619	0.000626683	YBR036C/YPL057C/YOL018C/YPL145C/YBR058C-A/YDR294C/YDR297W/YER019W/YLR242C/YCR034W/YLR350W/YLR372W	12
All	GO:0051128	regulation of cellular component organization	46/375	433/6433	3.95108e-05	0.000787137	0.000627096	YDL160C/YDR389W/YGR004W/YHR111W/YJL095W/YJL165C/YKR055W/YLR148W/YLR233C/YLR396C/YOR198C/YPL045W/YPL226W/YDL047W/YHR030C/YLR226W/YNL323W/YNR047W/YPL157W/YAL016W/YDR264C/YDR432W/YEL062W/YGR206W/YHL023C/YIL034C/YLR006C/YLR371W/YNL097C/YOR124C/YPL181W/YBL007C/YER019W/YGR058W/YLR342W/YLR370C/YLR425W/YNR031C/YOL004W/YOR026W/YOR322C/YPL180W/YPR141C/YLR337C/YNL294C/YOR008C	46
All	GO:0032879	regulation of localization	23/375	162/6433	5.64614e-05	0.00111041	0.000884638	YLR240W/YGL058W/YJL165C/YPL031C/YHR030C/YNR047W/YBR132C/YDR264C/YGR097W/YKL061W/YLR371W/YNL097C/YOL001W/YBL016W/YBL047C/YGR058W/YGR092W/YLR342W/YMR216C/YNL293W/YNL298W/YOR322C/YOR008C	23
All	GO:0098771	inorganic ion homeostasis	22/375	153/6433	6.73676e-05	0.00130813	0.00104216	YBR036C/YDL185W/YGR020C/YHR026W/YKL080W/YKL119C/YPR036W/YBR127C/YBR187W/YCL005W-A/YEL027W/YHR060W/YOL122C/YDR456W/YGL220W/YHR050W/YKR007W/YKR050W/YOL001W/YGL167C/YGR092W/YIR033W	22
All	GO:0000147	actin cortical patch assembly	6/375	14/6433	7.58742e-05	0.00143693	0.00114477	YBL007C/YDL161W/YDL176W/YLL038C/YLR206W/YNL084C	6
All	GO:1903793	positive regulation of anion transport	6/375	14/6433	7.58742e-05	0.00143693	0.00114477	YNR047W/YBR132C/YGR097W/YBL016W/YMR216C/YNL298W	6
All	GO:0002097	tRNA wobble base modification	9/375	33/6433	7.78774e-05	0.00145688	0.00116066	YBL071W-A/YHR111W/YIL008W/YNL119W/YDL047W/YGL211W/YGR200C/YBL024W/YOR251C	9
All	GO:0009605	response to external stimulus	22/375	155/6433	8.22033e-05	0.00151927	0.00121037	YDR207C/YDR414C/YFR034C/YJL095W/YJL165C/YKR019C/YPL120W/YGR163W/YBR126C/YCR026C/YEL062W/YER037W/YHL023C/YLR417W/YCR081W/YDR294C/YIR033W/YJL110C/YJR102C/YNL025C/YPL002C/YPL084W	22
All	GO:0000165	MAPK cascade	10/375	41/6433	8.83139e-05	0.00161278	0.00128487	YJL095W/YDL006W/YHR030C/YKR007W/YLR006C/YBL016W/YDL073W/YDR103W/YMR216C/YNR031C	10
All	GO:0072594	establishment of protein localization to organelle	39/375	359/6433	9.84571e-05	0.00177686	0.00141559	YKR001C/YKR020W/YLR240W/YDR108W/YEL027W/YGL005C/YGL223C/YLR261C/YLR262C/YLR396C/YNL041C/YNL051W/YOL018C/YOR036W/YPL045W/YPL120W/YHR030C/YML071C/YML097C/YDL042C/YGR206W/YLR417W/YMR060C/YNL097C/YOL044W/YBR105C/YCL008C/YGR028W/YJR102C/YLR119W/YMR216C/YNL298W/YNR006W/YOR322C/YPL002C/YPL065W/YPL084W/YMR275C/YNL297C	39
All	GO:0033043	regulation of organelle organization	33/375	286/6433	0.000109913	0.00193942	0.00154509	YDL160C/YDR389W/YGR004W/YKR055W/YLR148W/YLR233C/YLR396C/YOR198C/YPL045W/YDL047W/YLR226W/YNL323W/YPL157W/YAL016W/YEL062W/YHL023C/YIL034C/YLR006C/YLR371W/YNL097C/YOR124C/YPL181W/YBL007C/YER019W/YGR058W/YLR370C/YLR425W/YNR031C/YOL004W/YOR026W/YPR141C/YLR337C/YNL294C	33
All	GO:0051651	maintenance of location in cell	10/375	42/6433	0.000109993	0.00193942	0.00154509	YKR001C/YDR372C/YDR414C/YJL053W/YJL154C/YLR417W/YJL110C/YKL002W/YNR006W/YPR173C	10
All	GO:0010562	positive regulation of phosphorus metabolic process	14/375	77/6433	0.000118512	0.00202762	0.00161536	YDL106C/YDR382W/YFR034C/YJL095W/YLR380W/YPL031C/YLR226W/YPL145C/YEL062W/YLR006C/YDR103W/YNL298W/YNR031C/YPR119W	14
All	GO:0045937	positive regulation of phosphate metabolic process	14/375	77/6433	0.000118512	0.00202762	0.00161536	YDL106C/YDR382W/YFR034C/YJL095W/YLR380W/YPL031C/YLR226W/YPL145C/YEL062W/YLR006C/YDR103W/YNL298W/YNR031C/YPR119W	14
All	GO:0042274	ribosomal small subunit biogenesis	21/375	148/6433	0.000119658	0.00202762	0.00161536	YKL143W/YDR450W/YER074W/YFR001W/YKR057W/YML024W/YML063W/YMR143W/YMR269W/YNL302C/YOR096W/YPL226W/YBL072C/YBR181C/YCR047C/YDL083C/YGR118W/YLR441C/YJL136C/YDR378C/YNL147W	21
All	GO:0043270	positive regulation of ion transport	6/375	15/6433	0.000120283	0.00202762	0.00161536	YNR047W/YBR132C/YGR097W/YBL016W/YMR216C/YNL298W	6
All	GO:0002098	tRNA wobble uridine modification	8/375	28/6433	0.000136956	0.00225904	0.00179973	YBL071W-A/YHR111W/YIL008W/YNL119W/YDL047W/YGL211W/YGR200C/YOR251C	8
All	GO:0008361	regulation of cell size	8/375	28/6433	0.000136956	0.00225904	0.00179973	YKR020W/YLR403W/YNL248C/YHR030C/YGL253W/YJR059W/YLR342W/YMR216C	8
All	GO:0006900	vesicle budding from membrane	8/375	29/6433	0.000179641	0.00293159	0.00233553	YDR372C/YKL041W/YDR069C/YGR058W/YKL002W/YMR077C/YPL084W/YPR173C	8
All	GO:1902531	regulation of intracellular signal transduction	15/375	91/6433	0.000214732	0.00346736	0.00276237	YDR389W/YPL031C/YDL006W/YGR057C/YGR163W/YKR007W/YEL062W/YHL023C/YLR006C/YLR371W/YOL001W/YBL016W/YDL073W/YDR103W/YER155C	15
All	GO:0044255	cellular lipid metabolic process	35/375	324/6433	0.000253428	0.0039678	0.00316106	YBR036C/YDR444W/YLR240W/YPL057C/YDR372C/YGL012W/YKL212W/YLR380W/YOL018C/YPL031C/YPL120W/YBR026C/YDR173C/YER026C/YGR157W/YOR002W/YOR067C/YPL145C/YBR058C-A/YCR068W/YGR037C/YBR041W/YDR294C/YDR297W/YER019W/YLR056W/YLR242C/YNL280C/YOR086C/YOR317W/YCR034W/YLR350W/YLR372W/YML072C/YMR202W	35
All	GO:0031668	cellular response to extracellular stimulus	19/375	134/6433	0.000253484	0.0039678	0.00316106	YDR207C/YDR414C/YFR034C/YKR019C/YPL120W/YGR163W/YBR126C/YCR026C/YEL062W/YER037W/YHL023C/YLR417W/YCR081W/YDR294C/YIR033W/YJL110C/YJR102C/YNL025C/YPL002C	19
All	GO:0071496	cellular response to external stimulus	19/375	134/6433	0.000253484	0.0039678	0.00316106	YDR207C/YDR414C/YFR034C/YKR019C/YPL120W/YGR163W/YBR126C/YCR026C/YEL062W/YER037W/YHL023C/YLR417W/YCR081W/YDR294C/YIR033W/YJL110C/YJR102C/YNL025C/YPL002C	19
All	GO:0019220	regulation of phosphate metabolic process	25/375	202/6433	0.000259194	0.0040162	0.00319962	YDL106C/YDR372C/YDR382W/YFR034C/YJL095W/YLR380W/YPL031C/YDL006W/YLR226W/YNR047W/YPL145C/YAL016W/YEL062W/YGL019W/YIL153W/YLR006C/YOL001W/YDL073W/YDR103W/YNL025C/YNL298W/YNR031C/YOR086C/YPR119W/YML072C	25
All	GO:0071310	cellular response to organic substance	24/375	191/6433	0.000273015	0.00418805	0.00333653	YHR064C/YDR207C/YDR372C/YGL058W/YJL095W/YML057W/YPL179W/YCL058C/YDL006W/YGR163W/YHR030C/YKR007W/YNR047W/YDR264C/YLR332W/YOL148C/YBL016W/YBL024W/YBL047C/YDR103W/YJL110C/YLR224W/YNL153C/YBR101C	24
All	GO:0051174	regulation of phosphorus metabolic process	25/375	203/6433	0.000280014	0.00425288	0.00338818	YDL106C/YDR372C/YDR382W/YFR034C/YJL095W/YLR380W/YPL031C/YDL006W/YLR226W/YNR047W/YPL145C/YAL016W/YEL062W/YGL019W/YIL153W/YLR006C/YOL001W/YDL073W/YDR103W/YNL025C/YNL298W/YNR031C/YOR086C/YPR119W/YML072C	25
All	GO:0031669	cellular response to nutrient levels	18/375	125/6433	0.000302251	0.00454562	0.0036214	YDR207C/YDR414C/YFR034C/YKR019C/YPL120W/YGR163W/YCR026C/YEL062W/YER037W/YHL023C/YLR417W/YCR081W/YDR294C/YIR033W/YJL110C/YJR102C/YNL025C/YPL002C	18
All	GO:0002181	cytoplasmic translation	25/375	206/6433	0.000351615	0.00517957	0.00412646	YHR064C/YPR163C/YBL071W-A/YDR382W/YDR418W/YDR450W/YER074W/YJL189W/YKR057W/YML024W/YML063W/YMR143W/YMR242C/YNL302C/YOR096W/YPL249C-A/YBL072C/YBR181C/YDL083C/YIL052C/YLR441C/YJL136C/YNL255C/YIL148W/YLL045C	25
All	GO:0022406	membrane docking	10/375	48/6433	0.000357189	0.00517957	0.00412646	YNR049C/YLR148W/YLR396C/YMR183C/YOL018C/YOR036W/YOR106W/YPL232W/YOR086C/YML072C	10
All	GO:0140056	organelle localization by membrane tethering	10/375	48/6433	0.000357189	0.00517957	0.00412646	YNR049C/YLR148W/YLR396C/YMR183C/YOL018C/YOR036W/YOR106W/YPL232W/YOR086C/YML072C	10
All	GO:0032535	regulation of cellular component size	12/375	66/6433	0.000361287	0.00517957	0.00412646	YKR020W/YLR403W/YNL248C/YHR030C/YGL253W/YIL034C/YJR059W/YBL007C/YLR342W/YLR370C/YMR216C/YLR337C	12
All	GO:0090066	regulation of anatomical structure size	12/375	66/6433	0.000361287	0.00517957	0.00412646	YKR020W/YLR403W/YNL248C/YHR030C/YGL253W/YIL034C/YJR059W/YBL007C/YLR342W/YLR370C/YMR216C/YLR337C	12
All	GO:0009966	regulation of signal transduction	19/375	138/6433	0.00037223	0.00528705	0.00421208	YDR389W/YML057W/YPL031C/YPL179W/YDL006W/YGR057C/YGR163W/YKR007W/YDR264C/YEL062W/YGL253W/YHL023C/YLR006C/YLR371W/YOL001W/YBL016W/YDL073W/YDR103W/YER155C	19
All	GO:0023051	regulation of signaling	19/375	139/6433	0.000408572	0.00575	0.0045809	YDR389W/YML057W/YPL031C/YPL179W/YDL006W/YGR057C/YGR163W/YKR007W/YDR264C/YEL062W/YGL253W/YHL023C/YLR006C/YLR371W/YOL001W/YBL016W/YDL073W/YDR103W/YER155C	19
All	GO:0030100	regulation of endocytosis	7/375	25/6433	0.000415808	0.00579863	0.00461965	YJL165C/YNR047W/YDR264C/YLR371W/YLR342W/YOR322C/YOR008C	7
All	GO:0030148	sphingolipid biosynthetic process	9/375	41/6433	0.000466932	0.00645291	0.0051409	YBR036C/YPL057C/YBR058C-A/YDR297W/YER019W/YLR242C/YCR034W/YLR350W/YLR372W	9
All	GO:0006869	lipid transport	13/375	78/6433	0.000502953	0.00680232	0.00541926	YCR094W/YLR380W/YNL323W/YNR047W/YPL145C/YMR060C/YBR041W/YLR242C/YMR010W/YNL298W/YOR086C/YOR317W/YML072C	13
All	GO:0051235	maintenance of location	11/375	59/6433	0.000505518	0.00680232	0.00541926	YKR001C/YDR372C/YDR414C/YJL053W/YJL154C/YLR417W/YJL110C/YKL002W/YNL229C/YNR006W/YPR173C	11
All	GO:0061025	membrane fusion	11/375	59/6433	0.000505518	0.00680232	0.00541926	YKR001C/YNR049C/YLR148W/YLR360W/YLR396C/YMR183C/YOL018C/YOR036W/YOR106W/YPL045W/YPL232W	11
All	GO:0045807	positive regulation of endocytosis	6/375	19/6433	0.00053402	0.00712336	0.00567503	YJL165C/YNR047W/YLR371W/YLR342W/YOR322C/YOR008C	6
All	GO:0015931	nucleobase-containing compound transport	26/375	224/6433	0.000541244	0.00715749	0.00570222	YDL160C/YKL143W/YDR450W/YFR001W/YNL302C/YPL226W/YCR047C/YGR096W/YGR206W/YKL041W/YLR417W/YNL139C/YBR085W/YCL008C/YDL119C/YDR069C/YIL148W/YJR102C/YKL002W/YLR119W/YMR077C/YNR006W/YPL002C/YPL065W/YPL084W/YMR275C	26
All	GO:0048278	vesicle docking	8/375	34/6433	0.000587776	0.0077064	0.00613953	YNR049C/YLR148W/YLR396C/YMR183C/YOL018C/YOR036W/YOR106W/YPL232W	8
All	GO:0006468	protein phosphorylation	27/375	239/6433	0.000651428	0.00846857	0.00674673	YLR240W/YDR382W/YJL095W/YJL165C/YNL307C/YPL031C/YDL006W/YHR030C/YLR226W/YNR047W/YDL025C/YEL062W/YGL019W/YJR059W/YLR006C/YOL001W/YBL016W/YDL073W/YDR103W/YGR092W/YMR216C/YNL025C/YNL298W/YNR031C/YPR119W/YKL101W/YOR061W	27
All	GO:0010646	regulation of cell communication	19/375	145/6433	0.000698278	0.00896289	0.00714054	YDR389W/YML057W/YPL031C/YPL179W/YDL006W/YGR057C/YGR163W/YKR007W/YDR264C/YEL062W/YGL253W/YHL023C/YLR006C/YLR371W/YOL001W/YBL016W/YDL073W/YDR103W/YER155C	19
All	GO:0044070	regulation of anion transport	10/375	52/6433	0.000701139	0.00896289	0.00714054	YLR240W/YGL058W/YHR030C/YNR047W/YBR132C/YGR097W/YNL097C/YBL016W/YMR216C/YNL298W	10
All	GO:0010506	regulation of autophagy	11/375	62/6433	0.000784312	0.00994326	0.00792159	YKR020W/YLR240W/YDR484W/YPL031C/YGR163W/YEL062W/YGR063C/YHL023C/YNL097C/YOL001W/YDR435C	11
All	GO:0007584	response to nutrient	10/375	53/6433	0.000820298	0.0103142	0.00821713	YDR207C/YJL095W/YJL165C/YLR417W/YCR081W/YJL110C/YJR102C/YNL025C/YPL002C/YPL084W	10
All	GO:1902679	negative regulation of RNA biosynthetic process	31/375	295/6433	0.000915257	0.0113226	0.00902048	YDL106C/YDR207C/YGL058W/YKR019C/YPL031C/YCL058C/YDR173C/YGL220W/YNL107W/YCR087C-A/YDL042C/YDR121W/YDR432W/YGR063C/YLR417W/YNL097C/YOL001W/YPL181W/YBR278W/YCR081W/YIR033W/YJL065C/YJL110C/YJR102C/YNL025C/YNL229C/YNL298W/YOL004W/YOL090W/YPL002C/YPL138C	31
All	GO:1903507	negative regulation of nucleic acid-templated transcription	31/375	295/6433	0.000915257	0.0113226	0.00902048	YDL106C/YDR207C/YGL058W/YKR019C/YPL031C/YCL058C/YDR173C/YGL220W/YNL107W/YCR087C-A/YDL042C/YDR121W/YDR432W/YGR063C/YLR417W/YNL097C/YOL001W/YPL181W/YBR278W/YCR081W/YIR033W/YJL065C/YJL110C/YJR102C/YNL025C/YNL229C/YNL298W/YOL004W/YOL090W/YPL002C/YPL138C	31
All	GO:1903338	regulation of cell wall organization or biogenesis	6/375	21/6433	0.000966875	0.0118655	0.00945299	YDR389W/YJL095W/YDL047W/YHR030C/YGR229C/YLR371W	6
All	GO:0006906	vesicle fusion	9/375	46/6433	0.00113368	0.0138021	0.0109959	YLR148W/YLR360W/YLR396C/YMR183C/YOL018C/YOR036W/YOR106W/YPL045W/YPL232W	9
All	GO:0007015	actin filament organization	13/375	85/6433	0.00116327	0.0140508	0.011194	YKR055W/YDR153C/YIL034C/YBL007C/YDL161W/YDR129C/YLL038C/YLR206W/YLR370C/YNL032W/YNL084C/YNL293W/YLR337C	13
All	GO:0008610	lipid biosynthetic process	24/375	212/6433	0.00125207	0.0150053	0.0119544	YBR036C/YLR240W/YPL057C/YGL012W/YGR036C/YLR380W/YPL031C/YPL120W/YBR026C/YER026C/YGR157W/YBR058C-A/YGR037C/YNL111C/YBR041W/YDR297W/YER019W/YLR056W/YLR242C/YNL280C/YCR034W/YLR350W/YLR372W/YMR202W	24
All	GO:0010876	lipid localization	13/375	86/6433	0.00129984	0.015457	0.0123143	YCR094W/YLR380W/YNL323W/YNR047W/YPL145C/YMR060C/YBR041W/YLR242C/YMR010W/YNL298W/YOR086C/YOR317W/YML072C	13
All	GO:0051253	negative regulation of RNA metabolic process	31/375	303/6433	0.00142127	0.016771	0.0133611	YDL106C/YDR207C/YGL058W/YKR019C/YPL031C/YCL058C/YDR173C/YGL220W/YNL107W/YCR087C-A/YDL042C/YDR121W/YDR432W/YGR063C/YLR417W/YNL097C/YOL001W/YPL181W/YBR278W/YCR081W/YIR033W/YJL065C/YJL110C/YJR102C/YNL025C/YNL229C/YNL298W/YOL004W/YOL090W/YPL002C/YPL138C	31
All	GO:0043269	regulation of ion transport	10/375	57/6433	0.00147513	0.0172737	0.0137616	YLR240W/YGL058W/YHR030C/YNR047W/YBR132C/YGR097W/YNL097C/YBL016W/YMR216C/YNL298W	10
All	GO:0045892	negative regulation of transcription, DNA-templated	30/375	291/6433	0.00150067	0.0174396	0.0138938	YDL106C/YDR207C/YGL058W/YKR019C/YPL031C/YCL058C/YDR173C/YGL220W/YNL107W/YCR087C-A/YDL042C/YDR121W/YDR432W/YGR063C/YLR417W/YNL097C/YOL001W/YPL181W/YBR278W/YCR081W/YIR033W/YJL065C/YJL110C/YJR102C/YNL025C/YNL298W/YOL004W/YOL090W/YPL002C/YPL138C	30
All	GO:0061984	catabolite repression	5/375	16/6433	0.00167579	0.0188045	0.0149812	YDR207C/YLR417W/YJL110C/YJR102C/YPL002C	5
All	GO:0009895	negative regulation of catabolic process	7/375	31/6433	0.00167941	0.0188045	0.0149812	YPL031C/YGR163W/YGR063C/YNL097C/YOL001W/YIR033W/YFR010W	7
All	GO:0031330	negative regulation of cellular catabolic process	7/375	31/6433	0.00167941	0.0188045	0.0149812	YPL031C/YGR163W/YGR063C/YNL097C/YOL001W/YIR033W/YFR010W	7
All	GO:0055088	lipid homeostasis	7/375	31/6433	0.00167941	0.0188045	0.0149812	YDR027C/YKR020W/YDR484W/YPL031C/YKR007W/YER037W/YLR350W	7
All	GO:0090087	regulation of peptide transport	7/375	31/6433	0.00167941	0.0188045	0.0149812	YLR240W/YGL058W/YHR030C/YNL097C/YBL016W/YMR216C/YNL298W	7
All	GO:0032956	regulation of actin cytoskeleton organization	11/375	68/6433	0.00172768	0.0190666	0.01519	YDR389W/YKR055W/YDL047W/YIL034C/YLR006C/YLR371W/YBL007C/YLR370C/YLR425W/YNR031C/YLR337C	11
All	GO:0032970	regulation of actin filament-based process	11/375	68/6433	0.00172768	0.0190666	0.01519	YDR389W/YKR055W/YDL047W/YIL034C/YLR006C/YLR371W/YBL007C/YLR370C/YLR425W/YNR031C/YLR337C	11
All	GO:0030026	cellular manganese ion homeostasis	4/375	10/6433	0.00180122	0.0195624	0.015585	YBR187W/YOL122C/YHR050W/YGL167C	4
All	GO:0055071	manganese ion homeostasis	4/375	10/6433	0.00180122	0.0195624	0.015585	YBR187W/YOL122C/YHR050W/YGL167C	4
All	GO:0018105	peptidyl-serine phosphorylation	9/375	49/6433	0.00181086	0.0195624	0.015585	YNL307C/YNR047W/YEL062W/YGL019W/YGR092W/YMR216C/YNL298W/YKL101W/YOR061W	9
All	GO:0030968	endoplasmic reticulum unfolded protein response	7/375	32/6433	0.002044	0.0219266	0.0174684	YHR064C/YDR372C/YJL095W/YHR030C/YLR332W/YOL148C/YBL047C	7
All	GO:0033157	regulation of intracellular protein transport	6/375	24/6433	0.00206658	0.0220148	0.0175387	YLR240W/YHR030C/YNL097C/YBL016W/YMR216C/YNL298W	6
All	GO:0090174	organelle membrane fusion	9/375	50/6433	0.00209744	0.0221895	0.0176779	YLR148W/YLR360W/YLR396C/YMR183C/YOL018C/YOR036W/YOR106W/YPL045W/YPL232W	9
All	GO:0018209	peptidyl-serine modification	9/375	51/6433	0.00241904	0.0252436	0.0201111	YNL307C/YNR047W/YEL062W/YGL019W/YGR092W/YMR216C/YNL298W/YKL101W/YOR061W	9
All	GO:0030865	cortical cytoskeleton organization	9/375	51/6433	0.00241904	0.0252436	0.0201111	YKR055W/YLR371W/YBL007C/YDL161W/YDL176W/YLL038C/YLR206W/YLR425W/YNL084C	9
All	GO:0000038	very long-chain fatty acid metabolic process	4/375	11/6433	0.00270134	0.0278111	0.0221565	YGR037C/YBR041W/YCR034W/YLR372W	4
All	GO:0019722	calcium-mediated signaling	4/375	11/6433	0.00270134	0.0278111	0.0221565	YML057W/YPL031C/YOL001W/YDR294C	4
All	GO:0001934	positive regulation of protein phosphorylation	9/375	52/6433	0.00277861	0.0284159	0.0226383	YDR382W/YJL095W/YLR226W/YEL062W/YLR006C/YDR103W/YNL298W/YNR031C/YPR119W	9
All	GO:0044088	regulation of vacuole organization	7/375	34/6433	0.00295412	0.0295333	0.0235286	YLR148W/YLR396C/YPL045W/YNL323W/YEL062W/YHL023C/YNL294C	7
All	GO:0032386	regulation of intracellular transport	8/375	43/6433	0.00296377	0.0295333	0.0235286	YLR240W/YPL031C/YHR030C/YNL097C/YBL016W/YGR058W/YMR216C/YNL298W	8
All	GO:0010507	negative regulation of autophagy	5/375	18/6433	0.00298414	0.0295333	0.0235286	YPL031C/YGR163W/YGR063C/YNL097C/YOL001W	5
All	GO:0019932	second-messenger-mediated signaling	5/375	18/6433	0.00298414	0.0295333	0.0235286	YML057W/YPL031C/YLR371W/YOL001W/YDR294C	5
All	GO:0071417	cellular response to organonitrogen compound	5/375	18/6433	0.00298414	0.0295333	0.0235286	YDR207C/YGR163W/YKR007W/YBL024W/YJL110C	5
All	GO:0007010	cytoskeleton organization	28/375	278/6433	0.00301027	0.0295688	0.0235569	YKR001C/YDR389W/YKR055W/YDL047W/YDR153C/YIL034C/YIL153W/YLR006C/YLR371W/YBL007C/YDL161W/YDL176W/YDR129C/YER155C/YLL038C/YLR206W/YLR370C/YLR425W/YNL032W/YNL084C/YNL293W/YNL298W/YNR031C/YOR035C/YPR119W/YPR141C/YLR337C/YOR008C	28
All	GO:0044087	regulation of cellular component biogenesis	22/375	201/6433	0.00302628	0.0295688	0.0235569	YDL160C/YKR055W/YLR148W/YLR396C/YPL045W/YHR030C/YBR058C-A/YEL062W/YGR206W/YGR229C/YHL023C/YIL034C/YLR371W/YNL097C/YPL181W/YBL007C/YGR058W/YLR370C/YLR425W/YOL004W/YLR337C/YLR350W	22
All	GO:0001932	regulation of protein phosphorylation	15/375	117/6433	0.00309461	0.0300452	0.0239363	YDR382W/YJL095W/YDL006W/YLR226W/YNR047W/YEL062W/YGL019W/YLR006C/YOL001W/YDL073W/YDR103W/YNL025C/YNL298W/YNR031C/YPR119W	15
All	GO:0006643	membrane lipid metabolic process	12/375	85/6433	0.00355161	0.0342652	0.0272984	YBR036C/YPL057C/YOL018C/YPL145C/YBR058C-A/YDR294C/YDR297W/YER019W/YLR242C/YCR034W/YLR350W/YLR372W	12
All	GO:0016237	lysosomal microautophagy	9/375	54/6433	0.00362388	0.0347439	0.0276798	YDR108W/YLR396C/YOR106W/YPL120W/YGR163W/YKR007W/YPL145C/YCR068W/YNR006W	9
All	GO:0006354	DNA-templated transcription, elongation	14/375	108/6433	0.00379827	0.0359561	0.0286455	YLR240W/YGL070C/YGR056W/YLR357W/YNL248C/YPL129W/YBL006C/YGR252W/YLR226W/YDR432W/YGR063C/YNL139C/YNL153C/YPR072W	14
All	GO:0009267	cellular response to starvation	11/375	75/6433	0.00383004	0.0359561	0.0286455	YDR414C/YFR034C/YKR019C/YPL120W/YGR163W/YCR026C/YEL062W/YER037W/YHL023C/YDR294C/YIR033W	11
All	GO:1901699	cellular response to nitrogen compound	5/375	19/6433	0.00385918	0.0359561	0.0286455	YDR207C/YGR163W/YKR007W/YBL024W/YJL110C	5
All	GO:0035493	SNARE complex assembly	4/375	12/6433	0.00386751	0.0359561	0.0286455	YLR148W/YLR360W/YLR396C/YPL045W	4
All	GO:0043409	negative regulation of MAPK cascade	4/375	12/6433	0.00386751	0.0359561	0.0286455	YDL006W/YBL016W/YDL073W/YDR103W	4
All	GO:0006633	fatty acid biosynthetic process	6/375	27/6433	0.0039185	0.0359939	0.0286755	YLR380W/YBR026C/YGR037C/YBR041W/YCR034W/YLR372W	6
All	GO:0043408	regulation of MAPK cascade	6/375	27/6433	0.0039185	0.0359939	0.0286755	YDL006W/YKR007W/YLR006C/YBL016W/YDL073W/YDR103W	6
All	GO:0035966	response to topologically incorrect protein	11/375	76/6433	0.00425081	0.0386231	0.0307702	YHR064C/YDR372C/YGL058W/YJL095W/YHR030C/YLR332W/YOL148C/YBL047C/YNL153C/YBR101C/YLR350W	11
All	GO:0006368	transcription elongation from RNA polymerase II promoter	13/375	98/6433	0.00426139	0.0386231	0.0307702	YLR240W/YGL070C/YGR056W/YLR357W/YPL129W/YBL006C/YGR252W/YLR226W/YDR432W/YGR063C/YNL139C/YNL153C/YPR072W	13
All	GO:0030490	maturation of SSU-rRNA	15/375	121/6433	0.00428027	0.0386231	0.0307702	YDR450W/YER074W/YFR001W/YKR057W/YML063W/YMR143W/YBL072C/YBR181C/YCR047C/YDL083C/YGR118W/YLR441C/YJL136C/YDR378C/YNL147W	15
All	GO:0006338	chromatin remodeling	18/375	157/6433	0.00432036	0.0387569	0.0308768	YDL106C/YDR207C/YFR034C/YGR056W/YKR019C/YLR357W/YPL129W/YBL006C/YGR252W/YNL107W/YDL042C/YDR121W/YNL097C/YOR141C/YPL181W/YIR033W/YOL004W/YOL090W	18
All	GO:0044257	cellular protein catabolic process	28/375	286/6433	0.00450012	0.0400674	0.0319209	YHR064C/YGL058W/YNL307C/YGR097W/YKL041W/YKL054C/YLR417W/YOR124C/YBR041W/YBR105C/YBR133C/YCL008C/YDR069C/YIL148W/YJR102C/YKL002W/YLR119W/YLR224W/YMR077C/YNL153C/YNR006W/YPL002C/YPL065W/YPL084W/YBR101C/YFR010W/YKL101W/YKL213C	28
All	GO:0035967	cellular response to topologically incorrect protein	10/375	66/6433	0.00451869	0.0400674	0.0319209	YHR064C/YDR372C/YGL058W/YJL095W/YHR030C/YLR332W/YOL148C/YBL047C/YNL153C/YBR101C	10
All	GO:0008033	tRNA processing	16/375	134/6433	0.00468526	0.0404568	0.0322311	YBL071W-A/YHR111W/YIL008W/YNL119W/YDL006W/YDL047W/YGL211W/YGR200C/YPL157W/YML017W/YBL024W/YDR378C/YDR463W/YFL001W/YNL147W/YOR251C	16
All	GO:0000750	pheromone-dependent signal transduction involved in conjugation with cellular fusion	6/375	28/6433	0.00474721	0.0404568	0.0322311	YPL179W/YCL058C/YDL006W/YDR264C/YBL016W/YDR103W	6
All	GO:0031136	positive regulation of conjugation	6/375	28/6433	0.00474721	0.0404568	0.0322311	YPL179W/YCL058C/YDL006W/YDR264C/YBL016W/YDR103W	6
All	GO:0031139	positive regulation of conjugation with cellular fusion	6/375	28/6433	0.00474721	0.0404568	0.0322311	YPL179W/YCL058C/YDL006W/YDR264C/YBL016W/YDR103W	6
All	GO:0032005	signal transduction involved in positive regulation of conjugation with cellular fusion	6/375	28/6433	0.00474721	0.0404568	0.0322311	YPL179W/YCL058C/YDL006W/YDR264C/YBL016W/YDR103W	6
All	GO:0043328	protein transport to vacuole involved in ubiquitin-dependent protein catabolic process via the multivesicular body sorting pathway	6/375	28/6433	0.00474721	0.0404568	0.0322311	YLR417W/YJR102C/YNR006W/YPL002C/YPL065W/YPL084W	6
All	GO:0043902	positive regulation of multi-organism process	6/375	28/6433	0.00474721	0.0404568	0.0322311	YPL179W/YCL058C/YDL006W/YDR264C/YBL016W/YDR103W	6
All	GO:0060237	regulation of fungal-type cell wall organization	5/375	20/6433	0.00490363	0.0415589	0.0331091	YDR389W/YJL095W/YDL047W/YHR030C/YLR371W	5
All	GO:0045934	negative regulation of nucleobase-containing compound metabolic process	31/375	329/6433	0.00507031	0.0427355	0.0340464	YDL106C/YDR207C/YGL058W/YKR019C/YPL031C/YCL058C/YDR173C/YGL220W/YNL107W/YCR087C-A/YDL042C/YDR121W/YDR432W/YGR063C/YLR417W/YNL097C/YOL001W/YPL181W/YBR278W/YCR081W/YIR033W/YJL065C/YJL110C/YJR102C/YNL025C/YNL229C/YNL298W/YOL004W/YOL090W/YPL002C/YPL138C	31
All	GO:0051172	negative regulation of nitrogen compound metabolic process	42/375	483/6433	0.0051676	0.0433175	0.0345101	YDL160C/YDL106C/YDR207C/YFR001W/YGL058W/YKR019C/YPL031C/YCL058C/YDL006W/YDR173C/YGL220W/YNL107W/YNR047W/YCR087C-A/YDL042C/YDR121W/YDR432W/YGL019W/YGR063C/YLR417W/YNL097C/YOL001W/YPL181W/YBR278W/YCL008C/YCR081W/YDL073W/YIR033W/YJL065C/YJL110C/YJR102C/YNL025C/YNL229C/YNL298W/YOL004W/YOL090W/YPL002C/YPR072W/YPR119W/YFR010W/YLR350W/YPL138C	42
All	GO:0032880	regulation of protein localization	12/375	89/6433	0.00519662	0.043324	0.0345153	YLR240W/YPL031C/YHR030C/YKL061W/YNL097C/YOL001W/YBL016W/YBL047C/YGR092W/YMR216C/YNL293W/YNL298W	12
All	GO:0010647	positive regulation of cell communication	8/375	47/6433	0.00524445	0.0434864	0.0346447	YGR057C/YGR163W/YKR007W/YEL062W/YHL023C/YLR006C/YDL073W/YDR103W	8
All	GO:0046015	regulation of transcription by glucose	4/375	13/6433	0.00533255	0.0439792	0.0350373	YGL253W/YLR417W/YJR102C/YPL002C	4
All	GO:0006970	response to osmotic stress	12/375	90/6433	0.00569045	0.0464929	0.0370399	YKL143W/YNL307C/YBR126C/YIL153W/YLR006C/YLR332W/YDL073W/YER019W/YNR031C/YPL180W/YOR008C/YOR061W	12
All	GO:0051223	regulation of protein transport	6/375	29/6433	0.00569796	0.0464929	0.0370399	YLR240W/YHR030C/YNL097C/YBL016W/YMR216C/YNL298W	6
All	GO:0042327	positive regulation of phosphorylation	9/375	58/6433	0.00591026	0.0479701	0.0382167	YDR382W/YJL095W/YLR226W/YEL062W/YLR006C/YDR103W/YNL298W/YNR031C/YPR119W	9
All	GO:0030866	cortical actin cytoskeleton organization	8/375	48/6433	0.00598205	0.0482972	0.0384773	YLR371W/YBL007C/YDL161W/YDL176W/YLL038C/YLR206W/YLR425W/YNL084C	8
All	GO:0006399	tRNA metabolic process	19/375	175/6433	0.0061975	0.0497747	0.0396544	YGL105W/YBL071W-A/YHR111W/YIL008W/YNL119W/YDL006W/YDL047W/YGL211W/YGR200C/YPL157W/YGR102C/YML017W/YBL024W/YDR378C/YDR463W/YFL001W/YNL147W/YOR251C/YER087W	19
Sensitive	GO:0016192	vesicle-mediated transport	42/165	450/6433	5.25612e-14	5.68187e-11	4.67518e-11	YDR027C/YJL204C/YKR001C/YKR020W/YLR240W/YNR049C/YCR028C/YCR094W/YDL192W/YDR108W/YDR137W/YDR372C/YDR484W/YEL027W/YGL005C/YGL054C/YGL223C/YJL165C/YKR019C/YLR039C/YLR148W/YLR262C/YLR360W/YLR380W/YLR396C/YMR183C/YNL041C/YNL051W/YOL018C/YOR036W/YOR106W/YPL045W/YPL051W/YPL120W/YPL232W/YJL053W/YJL154C/YKR007W/YML071C/YML097C/YNR047W/YPL145C	42
Sensitive	GO:0007035	vacuolar acidification	12/165	27/6433	6.77104e-13	1.82987e-10	1.50567e-10	YDL185W/YGR020C/YHR026W/YKL080W/YKL119C/YPR036W/YBR127C/YCL005W-A/YEL027W/YHR060W/YDR456W/YKR007W	12
Sensitive	GO:0045851	pH reduction	12/165	27/6433	6.77104e-13	1.82987e-10	1.50567e-10	YDL185W/YGR020C/YHR026W/YKL080W/YKL119C/YPR036W/YBR127C/YCL005W-A/YEL027W/YHR060W/YDR456W/YKR007W	12
Sensitive	GO:0051452	intracellular pH reduction	12/165	27/6433	6.77104e-13	1.82987e-10	1.50567e-10	YDL185W/YGR020C/YHR026W/YKL080W/YKL119C/YPR036W/YBR127C/YCL005W-A/YEL027W/YHR060W/YDR456W/YKR007W	12
Sensitive	GO:0030641	regulation of cellular pH	12/165	31/6433	5.02874e-12	9.06011e-10	7.45488e-10	YDL185W/YGR020C/YHR026W/YKL080W/YKL119C/YPR036W/YBR127C/YCL005W-A/YEL027W/YHR060W/YDR456W/YKR007W	12
Sensitive	GO:0051453	regulation of intracellular pH	12/165	31/6433	5.02874e-12	9.06011e-10	7.45488e-10	YDL185W/YGR020C/YHR026W/YKL080W/YKL119C/YPR036W/YBR127C/YCL005W-A/YEL027W/YHR060W/YDR456W/YKR007W	12
Sensitive	GO:0006885	regulation of pH	12/165	32/6433	7.86899e-12	1.2152e-09	9.99894e-10	YDL185W/YGR020C/YHR026W/YKL080W/YKL119C/YPR036W/YBR127C/YCL005W-A/YEL027W/YHR060W/YDR456W/YKR007W	12
Sensitive	GO:0006892	post-Golgi vesicle-mediated transport	17/165	81/6433	1.22432e-11	1.65436e-09	1.36125e-09	YDR027C/YJL204C/YDL192W/YDR372C/YDR484W/YLR148W/YLR262C/YLR380W/YLR396C/YMR183C/YOL018C/YOR036W/YOR106W/YPL045W/YPL051W/YML097C/YPL145C	17
Sensitive	GO:0061919	process utilizing autophagic mechanism	26/165	234/6433	1.55326e-10	1.76165e-08	1.44953e-08	YKR020W/YLR240W/YBR127C/YDL192W/YDR108W/YDR484W/YGL005C/YGL223C/YJL095W/YKR019C/YLR262C/YLR360W/YLR396C/YNL041C/YNL051W/YOL018C/YOR036W/YOR106W/YPL031C/YPL120W/YDR173C/YGR163W/YHR030C/YKR007W/YML071C/YPL145C	26
Sensitive	GO:0030004	cellular monovalent inorganic cation homeostasis	12/165	40/6433	1.62965e-10	1.76165e-08	1.44953e-08	YDL185W/YGR020C/YHR026W/YKL080W/YKL119C/YPR036W/YBR127C/YCL005W-A/YEL027W/YHR060W/YDR456W/YKR007W	12
Sensitive	GO:0006623	protein targeting to vacuole	18/165	109/6433	2.02963e-10	1.99458e-08	1.64119e-08	YKR001C/YKR020W/YLR240W/YDR108W/YEL027W/YGL005C/YGL223C/YLR261C/YLR262C/YLR396C/YNL041C/YNL051W/YOL018C/YOR036W/YPL045W/YPL120W/YML071C/YML097C	18
Sensitive	GO:0055082	cellular chemical homeostasis	23/165	187/6433	2.58478e-10	2.15061e-08	1.76957e-08	YBR036C/YDL185W/YDR027C/YGR020C/YHR026W/YKL080W/YKL119C/YKR020W/YPR036W/YBR127C/YBR187W/YCL005W-A/YDR484W/YEL027W/YHR060W/YJL165C/YML057W/YOL122C/YCL058C/YDR456W/YGL220W/YHR050W/YKR007W	23
Sensitive	GO:0072665	protein localization to vacuole	20/165	140/6433	2.81732e-10	2.15061e-08	1.76957e-08	YKR001C/YKR020W/YLR240W/YDR108W/YEL027W/YGL005C/YGL223C/YLR261C/YLR262C/YLR396C/YNL041C/YNL051W/YOL018C/YOR036W/YPL045W/YPL120W/YGR163W/YKR007W/YML071C/YML097C	20
Sensitive	GO:0007034	vacuolar transport	23/165	188/6433	2.88147e-10	2.15061e-08	1.76957e-08	YDR027C/YKR001C/YKR020W/YLR240W/YDR108W/YDR484W/YEL027W/YGL005C/YGL223C/YLR148W/YLR261C/YLR262C/YLR360W/YLR396C/YNL041C/YNL051W/YOL018C/YOR036W/YOR106W/YPL045W/YPL120W/YML071C/YML097C	23
Sensitive	GO:0055067	monovalent inorganic cation homeostasis	12/165	42/6433	3.08523e-10	2.15061e-08	1.76957e-08	YDL185W/YGR020C/YHR026W/YKL080W/YKL119C/YPR036W/YBR127C/YCL005W-A/YEL027W/YHR060W/YDR456W/YKR007W	12
Sensitive	GO:0048193	Golgi vesicle transport	24/165	206/6433	3.18314e-10	2.15061e-08	1.76957e-08	YDR027C/YJL204C/YDL192W/YDR108W/YDR372C/YDR484W/YGL005C/YGL054C/YGL223C/YLR148W/YLR262C/YLR380W/YLR396C/YMR183C/YNL041C/YNL051W/YOL018C/YOR036W/YOR106W/YPL045W/YPL051W/YML071C/YML097C/YPL145C	24
Sensitive	GO:0016482	cytosolic transport	14/165	69/6433	1.39687e-09	8.88243e-08	7.30869e-08	YDR027C/YJL204C/YKR020W/YCR094W/YDR137W/YDR484W/YLR039C/YLR148W/YLR262C/YPL045W/YPL120W/YJL053W/YJL154C/YML097C	14
Sensitive	GO:0048878	chemical homeostasis	24/165	225/6433	1.975e-09	1.1861e-07	9.75952e-08	YBR036C/YDL185W/YDR027C/YGR020C/YHR026W/YKL080W/YKL119C/YKR020W/YPR036W/YBR127C/YBR187W/YCL005W-A/YDR484W/YEL027W/YHR060W/YJL165C/YML057W/YOL122C/YPL031C/YCL058C/YDR456W/YGL220W/YHR050W/YKR007W	24
Sensitive	GO:0006873	cellular ion homeostasis	20/165	160/6433	3.15584e-09	1.79551e-07	1.47739e-07	YBR036C/YDL185W/YGR020C/YHR026W/YKL080W/YKL119C/YPR036W/YBR127C/YBR187W/YCL005W-A/YEL027W/YHR060W/YJL165C/YML057W/YOL122C/YCL058C/YDR456W/YGL220W/YHR050W/YKR007W	20
Sensitive	GO:0072666	establishment of protein localization to vacuole	18/165	131/6433	4.4351e-09	2.39717e-07	1.97245e-07	YKR001C/YKR020W/YLR240W/YDR108W/YEL027W/YGL005C/YGL223C/YLR261C/YLR262C/YLR396C/YNL041C/YNL051W/YOL018C/YOR036W/YPL045W/YPL120W/YML071C/YML097C	18
Sensitive	GO:0019725	cellular homeostasis	23/165	221/6433	7.17473e-09	3.69328e-07	3.03892e-07	YBR036C/YDL185W/YDR027C/YGR020C/YHR026W/YKL080W/YKL119C/YKR020W/YPR036W/YBR127C/YBR187W/YCL005W-A/YDR484W/YEL027W/YHR060W/YJL165C/YML057W/YOL122C/YCL058C/YDR456W/YGL220W/YHR050W/YKR007W	23
Sensitive	GO:0050801	ion homeostasis	20/165	174/6433	1.37598e-08	6.53268e-07	5.37525e-07	YBR036C/YDL185W/YGR020C/YHR026W/YKL080W/YKL119C/YPR036W/YBR127C/YBR187W/YCL005W-A/YEL027W/YHR060W/YJL165C/YML057W/YOL122C/YCL058C/YDR456W/YGL220W/YHR050W/YKR007W	20
Sensitive	GO:0042147	retrograde transport, endosome to Golgi	11/165	46/6433	1.38993e-08	6.53268e-07	5.37525e-07	YDR027C/YJL204C/YKR020W/YCR094W/YDR137W/YDR484W/YLR039C/YLR262C/YPL120W/YJL053W/YJL154C	11
Sensitive	GO:0030003	cellular cation homeostasis	18/165	147/6433	2.84538e-08	1.28161e-06	1.05454e-06	YBR036C/YDL185W/YGR020C/YHR026W/YKL080W/YKL119C/YPR036W/YBR127C/YBR187W/YCL005W-A/YEL027W/YHR060W/YJL165C/YOL122C/YDR456W/YGL220W/YHR050W/YKR007W	18
Sensitive	GO:0042274	ribosomal small subunit biogenesis	18/165	148/6433	3.16834e-08	1.36999e-06	1.12726e-06	YKL143W/YDR450W/YER074W/YFR001W/YKR057W/YML024W/YML063W/YMR143W/YMR269W/YNL302C/YOR096W/YPL226W/YBL072C/YBR181C/YCR047C/YDL083C/YGR118W/YLR441C	18
Sensitive	GO:0002181	cytoplasmic translation	21/165	206/6433	4.95689e-08	2.06092e-06	1.69578e-06	YHR064C/YPR163C/YBL071W-A/YDR382W/YDR418W/YDR450W/YER074W/YJL189W/YKR057W/YML024W/YML063W/YMR143W/YMR242C/YNL302C/YOR096W/YPL249C-A/YBL072C/YBR181C/YDL083C/YIL052C/YLR441C	21
Sensitive	GO:0055080	cation homeostasis	18/165	159/6433	9.74952e-08	3.90342e-06	3.21183e-06	YBR036C/YDL185W/YGR020C/YHR026W/YKL080W/YKL119C/YPR036W/YBR127C/YBR187W/YCL005W-A/YEL027W/YHR060W/YJL165C/YOL122C/YDR456W/YGL220W/YHR050W/YKR007W	18
Sensitive	GO:0032258	protein localization by the Cvt pathway	11/165	55/6433	1.02081e-07	3.94106e-06	3.2428e-06	YLR240W/YDR108W/YGL005C/YGL223C/YLR262C/YNL041C/YNL051W/YOL018C/YOR036W/YPL120W/YML071C	11
Sensitive	GO:0042592	homeostatic process	27/165	340/6433	1.08552e-07	4.04636e-06	3.32944e-06	YBR036C/YDL185W/YDR027C/YGR020C/YHR026W/YKL080W/YKL119C/YKR020W/YPR036W/YBR127C/YBR187W/YCL005W-A/YDR484W/YEL027W/YGL058W/YHR060W/YJL165C/YLR233C/YML057W/YOL122C/YPL031C/YCL058C/YDR456W/YGL220W/YHR050W/YKR007W/YPL157W	27
Sensitive	GO:0061025	membrane fusion	11/165	59/6433	2.18481e-07	7.8726e-06	6.47777e-06	YKR001C/YNR049C/YLR148W/YLR360W/YLR396C/YMR183C/YOL018C/YOR036W/YOR106W/YPL045W/YPL232W	11
Sensitive	GO:0016197	endosomal transport	15/165	117/6433	2.36462e-07	8.24565e-06	6.78473e-06	YDR027C/YJL204C/YKR020W/YCR094W/YDR137W/YDR484W/YKR019C/YLR039C/YLR262C/YPL045W/YPL120W/YJL053W/YJL154C/YKR007W/YML097C	15
Sensitive	GO:0098771	inorganic ion homeostasis	17/165	153/6433	2.97578e-07	1.00525e-05	8.27148e-06	YBR036C/YDL185W/YGR020C/YHR026W/YKL080W/YKL119C/YPR036W/YBR127C/YBR187W/YCL005W-A/YEL027W/YHR060W/YOL122C/YDR456W/YGL220W/YHR050W/YKR007W	17
Sensitive	GO:0007033	vacuole organization	14/165	111/6433	7.45855e-07	2.44324e-05	2.01036e-05	YLR240W/YDR108W/YEL027W/YLR148W/YLR262C/YLR396C/YOR036W/YOR106W/YPL045W/YPL120W/YKR007W/YML097C/YNL323W/YNL326C	14
Sensitive	GO:0006914	autophagy	20/165	224/6433	9.24302e-07	2.93874e-05	2.41807e-05	YKR020W/YLR240W/YBR127C/YDL192W/YDR108W/YDR484W/YJL095W/YKR019C/YLR262C/YLR360W/YLR396C/YOR036W/YOR106W/YPL031C/YPL120W/YDR173C/YGR163W/YHR030C/YKR007W/YPL145C	20
Sensitive	GO:0048278	vesicle docking	8/165	34/6433	1.62605e-06	5.02217e-05	4.13237e-05	YNR049C/YLR148W/YLR396C/YMR183C/YOL018C/YOR036W/YOR106W/YPL232W	8
Sensitive	GO:0006906	vesicle fusion	9/165	46/6433	1.88467e-06	5.65925e-05	4.65657e-05	YLR148W/YLR360W/YLR396C/YMR183C/YOL018C/YOR036W/YOR106W/YPL045W/YPL232W	9
Sensitive	GO:0090174	organelle membrane fusion	9/165	50/6433	3.92476e-06	0.000114667	9.43506e-05	YLR148W/YLR360W/YLR396C/YMR183C/YOL018C/YOR036W/YOR106W/YPL045W/YPL232W	9
Sensitive	GO:0002098	tRNA wobble uridine modification	7/165	28/6433	4.8345e-06	0.000137321	0.000112991	YBL071W-A/YHR111W/YIL008W/YNL119W/YDL047W/YGL211W/YGR200C	7
Sensitive	GO:0061024	membrane organization	19/165	228/6433	4.95422e-06	0.000137321	0.000112991	YKR001C/YNR049C/YCR094W/YDR372C/YGR004W/YLR148W/YLR360W/YLR380W/YLR396C/YMR183C/YOL018C/YOR036W/YOR106W/YOR198C/YPL045W/YPL232W/YNL323W/YNR047W/YPL145C	19
Sensitive	GO:0016050	vesicle organization	12/165	98/6433	6.52474e-06	0.000176331	0.00014509	YKR020W/YDR108W/YDR372C/YLR148W/YLR360W/YLR396C/YMR183C/YOL018C/YOR036W/YOR106W/YPL045W/YPL232W	12
Sensitive	GO:0002097	tRNA wobble base modification	7/165	33/6433	1.56547e-05	0.00041275	0.000339621	YBL071W-A/YHR111W/YIL008W/YNL119W/YDL047W/YGL211W/YGR200C	7
Sensitive	GO:0000462	maturation of SSU-rRNA from tricistronic rRNA transcript (SSU-rRNA, 5.8S rRNA, LSU-rRNA)	12/165	109/6433	1.97127e-05	0.000507367	0.000417474	YDR450W/YER074W/YFR001W/YKR057W/YML063W/YMR143W/YBL072C/YBR181C/YCR047C/YDL083C/YGR118W/YLR441C	12
Sensitive	GO:0006605	protein targeting	19/165	255/6433	2.47804e-05	0.000597909	0.000491974	YKR001C/YKR020W/YLR240W/YDR108W/YEL027W/YGL005C/YGL223C/YLR261C/YLR262C/YLR396C/YNL041C/YNL051W/YOL018C/YOR036W/YPL045W/YPL120W/YML071C/YML097C/YNL326C	19
Sensitive	GO:0022406	membrane docking	8/165	48/6433	2.48898e-05	0.000597909	0.000491974	YNR049C/YLR148W/YLR396C/YMR183C/YOL018C/YOR036W/YOR106W/YPL232W	8
Sensitive	GO:0140056	organelle localization by membrane tethering	8/165	48/6433	2.48898e-05	0.000597909	0.000491974	YNR049C/YLR148W/YLR396C/YMR183C/YOL018C/YOR036W/YOR106W/YPL232W	8
Sensitive	GO:0006897	endocytosis	13/165	133/6433	3.204e-05	0.00075294	0.000619538	YJL204C/YKR001C/YLR240W/YCR028C/YCR094W/YEL027W/YGL054C/YJL165C/YKR019C/YLR396C/YOL018C/YNR047W/YPL145C	13
Sensitive	GO:0033365	protein localization to organelle	27/165	469/6433	5.11106e-05	0.00117554	0.000967268	YKR001C/YKR020W/YLR240W/YDR108W/YDR372C/YDR414C/YEL027W/YGL005C/YGL223C/YLR261C/YLR262C/YLR396C/YNL041C/YNL051W/YOL018C/YOR036W/YOR198C/YPL045W/YPL051W/YPL120W/YGR163W/YHR030C/YJL053W/YJL154C/YKR007W/YML071C/YML097C	27
Sensitive	GO:0030490	maturation of SSU-rRNA	12/165	121/6433	5.64018e-05	0.00127022	0.00104516	YDR450W/YER074W/YFR001W/YKR057W/YML063W/YMR143W/YBL072C/YBR181C/YCR047C/YDL083C/YGR118W/YLR441C	12
Sensitive	GO:0016236	macroautophagy	13/165	142/6433	6.39192e-05	0.00141014	0.0011603	YKR020W/YLR240W/YBR127C/YDL192W/YDR108W/YDR484W/YLR262C/YLR360W/YOR036W/YOR106W/YPL031C/YPL120W/YDR173C	13
Sensitive	GO:0030242	autophagy of peroxisome	6/165	29/6433	7.56685e-05	0.00163595	0.0013461	YLR240W/YBR127C/YDR108W/YJL095W/YPL120W/YHR030C	6
Sensitive	GO:0006896	Golgi to vacuole transport	6/165	30/6433	9.25956e-05	0.00196266	0.00161493	YDR027C/YDR484W/YLR396C/YOL018C/YOR036W/YOR106W	6
Sensitive	GO:0034067	protein localization to Golgi apparatus	5/165	20/6433	0.00011853	0.00246406	0.00202749	YKR001C/YDR372C/YPL051W/YJL053W/YJL154C	5
Sensitive	GO:0006891	intra-Golgi vesicle-mediated transport	6/165	33/6433	0.000162052	0.00324404	0.00266928	YGL005C/YGL223C/YLR262C/YNL041C/YNL051W/YML071C	6
Sensitive	GO:0006893	Golgi to plasma membrane transport	6/165	33/6433	0.000162052	0.00324404	0.00266928	YJL204C/YDL192W/YDR372C/YLR380W/YMR183C/YPL051W	6
Sensitive	GO:0035493	SNARE complex assembly	4/165	12/6433	0.000175896	0.00345715	0.00284463	YLR148W/YLR360W/YLR396C/YPL045W	4
Sensitive	GO:0006629	lipid metabolic process	21/165	347/6433	0.000192083	0.00370788	0.00305094	YBR036C/YDR444W/YLR240W/YPL057C/YDR372C/YGL012W/YGR036C/YKL212W/YKR019C/YLR020C/YLR380W/YOL018C/YPL031C/YPL120W/YBR026C/YDR173C/YER026C/YGR157W/YOR002W/YOR067C/YPL145C	21
Sensitive	GO:1902600	proton transmembrane transport	10/165	99/6433	0.000204477	0.00387789	0.00319082	YDL185W/YGR020C/YHR026W/YKL080W/YPR036W/YBR127C/YCL005W-A/YEL027W/YOL122C/YDR456W	10
Sensitive	GO:0098876	vesicle-mediated transport to the plasma membrane	6/165	35/6433	0.000227618	0.00424234	0.0034907	YJL204C/YDL192W/YDR372C/YLR380W/YMR183C/YPL051W	6
Sensitive	GO:0016237	lysosomal microautophagy	7/165	54/6433	0.000412676	0.00756107	0.00622143	YDR108W/YLR396C/YOR106W/YPL120W/YGR163W/YKR007W/YPL145C	7
Sensitive	GO:0045053	protein retention in Golgi apparatus	4/165	15/6433	0.00045666	0.00803445	0.00661095	YKR001C/YDR372C/YJL053W/YJL154C	4
Sensitive	GO:0006887	exocytosis	7/165	55/6433	0.000462804	0.00803445	0.00661095	YJL204C/YNR049C/YLR148W/YLR396C/YMR183C/YPL232W/YPL145C	7
Sensitive	GO:0032940	secretion by cell	8/165	72/6433	0.000468243	0.00803445	0.00661095	YJL204C/YNR049C/YLR148W/YLR396C/YMR183C/YOL018C/YPL232W/YPL145C	8
Sensitive	GO:0046903	secretion	8/165	72/6433	0.000468243	0.00803445	0.00661095	YJL204C/YNR049C/YLR148W/YLR396C/YMR183C/YOL018C/YPL232W/YPL145C	8
Sensitive	GO:0048284	organelle fusion	10/165	110/6433	0.000483167	0.008161	0.00671507	YLR148W/YLR360W/YLR396C/YMR183C/YOL018C/YOR036W/YOR106W/YPL045W/YPL232W/YNL326C	10
Sensitive	GO:0007165	signal transduction	20/165	352/6433	0.000625299	0.0103992	0.00855672	YHR064C/YLR240W/YDR372C/YDR389W/YJL095W/YJL165C/YKR019C/YKR055W/YML057W/YNL307C/YPL031C/YPL179W/YCL058C/YDL006W/YDL047W/YGR057C/YGR163W/YHR030C/YKR007W/YNL323W	20
Sensitive	GO:0023052	signaling	20/165	353/6433	0.000648231	0.0106172	0.00873613	YHR064C/YLR240W/YDR372C/YDR389W/YJL095W/YJL165C/YKR019C/YKR055W/YML057W/YNL307C/YPL031C/YPL179W/YCL058C/YDL006W/YDL047W/YGR057C/YGR163W/YHR030C/YKR007W/YNL323W	20
Sensitive	GO:0098660	inorganic ion transmembrane transport	13/165	181/6433	0.000713824	0.0114055	0.00938471	YDL185W/YGR020C/YHR026W/YKL080W/YPR036W/YBR127C/YBR187W/YCL005W-A/YDR414C/YEL027W/YOL122C/YDR456W/YHR050W	13
Sensitive	GO:0007154	cell communication	24/165	466/6433	0.000734622	0.0114055	0.00938471	YHR064C/YLR240W/YDR207C/YDR372C/YDR389W/YDR414C/YFR034C/YJL095W/YJL165C/YKR019C/YKR055W/YML057W/YNL307C/YPL031C/YPL120W/YPL179W/YCL058C/YDL006W/YDL047W/YGR057C/YGR163W/YHR030C/YKR007W/YNL323W	24
Sensitive	GO:0010562	positive regulation of phosphorus metabolic process	8/165	77/6433	0.00073856	0.0114055	0.00938471	YDL106C/YDR382W/YFR034C/YJL095W/YLR380W/YPL031C/YLR226W/YPL145C	8
Sensitive	GO:0045937	positive regulation of phosphate metabolic process	8/165	77/6433	0.00073856	0.0114055	0.00938471	YDL106C/YDR382W/YFR034C/YJL095W/YLR380W/YPL031C/YLR226W/YPL145C	8
Sensitive	GO:0070071	proton-transporting two-sector ATPase complex assembly	4/165	17/6433	0.000764912	0.0116461	0.00958267	YKL119C/YGR105W/YHR060W/YMR123W	4
Sensitive	GO:0098662	inorganic cation transmembrane transport	12/165	163/6433	0.000921177	0.0138304	0.01138	YDL185W/YGR020C/YHR026W/YKL080W/YPR036W/YBR127C/YBR187W/YCL005W-A/YEL027W/YOL122C/YDR456W/YHR050W	12
Sensitive	GO:0042254	ribosome biogenesis	24/165	475/6433	0.000962583	0.0142541	0.0117287	YHR064C/YKL143W/YDR418W/YDR450W/YER074W/YFR001W/YKR057W/YML024W/YML063W/YMR143W/YMR269W/YNL248C/YNL302C/YOR096W/YPL193W/YPL226W/YBL072C/YBR181C/YCR047C/YDL083C/YGR118W/YIL052C/YKR024C/YLR441C	24
Sensitive	GO:0055088	lipid homeostasis	5/165	31/6433	0.00103392	0.0151037	0.0124277	YDR027C/YKR020W/YDR484W/YPL031C/YKR007W	5
Sensitive	GO:0009101	glycoprotein biosynthetic process	8/165	82/6433	0.00112252	0.0161792	0.0133127	YCL005W-A/YDR414C/YGR036C/YLR020C/YOR198C/YOR002W/YOR067C/YPL050C	8
Sensitive	GO:0071310	cellular response to organic substance	13/165	191/6433	0.00117781	0.0165694	0.0136337	YHR064C/YDR207C/YDR372C/YGL058W/YJL095W/YML057W/YPL179W/YCL058C/YDL006W/YGR163W/YHR030C/YKR007W/YNR047W	13
Sensitive	GO:0034470	ncRNA processing	24/165	482/6433	0.00118024	0.0165694	0.0136337	YHR064C/YBL071W-A/YDR450W/YER074W/YFR001W/YHR111W/YIL008W/YKR057W/YML063W/YMR143W/YNL119W/YOR096W/YBL072C/YBR181C/YCR047C/YDL006W/YDL047W/YDL083C/YGL211W/YGR118W/YGR200C/YKR024C/YLR441C/YPL157W	24
Sensitive	GO:0140352		8/165	84/6433	0.00131482	0.0182221	0.0149936	YJL204C/YNR049C/YLR148W/YLR396C/YMR183C/YOL018C/YPL232W/YPL145C	8
Sensitive	GO:0060237	regulation of fungal-type cell wall organization	4/165	20/6433	0.00146636	0.020065	0.01651	YDR389W/YJL095W/YDL047W/YHR030C	4
Sensitive	GO:0044255	cellular lipid metabolic process	18/165	324/6433	0.00152527	0.0206102	0.0169586	YBR036C/YDR444W/YLR240W/YPL057C/YDR372C/YGL012W/YKL212W/YLR380W/YOL018C/YPL031C/YPL120W/YBR026C/YDR173C/YER026C/YGR157W/YOR002W/YOR067C/YPL145C	18
Sensitive	GO:0006354	DNA-templated transcription, elongation	9/165	108/6433	0.00171929	0.0226787	0.0186606	YLR240W/YGL070C/YGR056W/YLR357W/YNL248C/YPL129W/YBL006C/YGR252W/YLR226W	9
Sensitive	GO:0030026	cellular manganese ion homeostasis	3/165	10/6433	0.00174129	0.0226787	0.0186606	YBR187W/YOL122C/YHR050W	3
Sensitive	GO:0055071	manganese ion homeostasis	3/165	10/6433	0.00174129	0.0226787	0.0186606	YBR187W/YOL122C/YHR050W	3
Sensitive	GO:1903338	regulation of cell wall organization or biogenesis	4/165	21/6433	0.00177554	0.0228495	0.0188011	YDR389W/YJL095W/YDL047W/YHR030C	4
Sensitive	GO:0009100	glycoprotein metabolic process	8/165	89/6433	0.00191166	0.0243118	0.0200043	YCL005W-A/YDR414C/YGR036C/YLR020C/YOR198C/YOR002W/YOR067C/YPL050C	8
Sensitive	GO:0072594	establishment of protein localization to organelle	19/165	359/6433	0.00198453	0.024945	0.0205254	YKR001C/YKR020W/YLR240W/YDR108W/YEL027W/YGL005C/YGL223C/YLR261C/YLR262C/YLR396C/YNL041C/YNL051W/YOL018C/YOR036W/YPL045W/YPL120W/YHR030C/YML071C/YML097C	19
Sensitive	GO:0032507	maintenance of protein location in cell	5/165	37/6433	0.00234337	0.0291171	0.0239582	YKR001C/YDR372C/YDR414C/YJL053W/YJL154C	5
Sensitive	GO:0006644	phospholipid metabolic process	11/165	160/6433	0.00259192	0.0318393	0.0261982	YLR240W/YPL057C/YDR372C/YKL212W/YLR380W/YOL018C/YPL031C/YPL120W/YDR173C/YER026C/YGR157W	11
Sensitive	GO:0051640	organelle localization	13/165	210/6433	0.00275597	0.0334742	0.0275434	YKL143W/YNR049C/YFR001W/YLR148W/YLR396C/YMR183C/YOL018C/YOR036W/YOR106W/YPL045W/YPL232W/YCR047C/YDL006W	13
Sensitive	GO:0006895	Golgi to endosome transport	4/165	24/6433	0.00296915	0.0352709	0.0290218	YLR148W/YLR262C/YPL045W/YML097C	4
Sensitive	GO:0016239	positive regulation of macroautophagy	4/165	24/6433	0.00296915	0.0352709	0.0290218	YKR020W/YLR240W/YDR484W/YPL031C	4
Sensitive	GO:0032008	positive regulation of TOR signaling	3/165	12/6433	0.0030739	0.03573	0.0293995	YGR057C/YGR163W/YKR007W	3
Sensitive	GO:0043001	Golgi to plasma membrane protein transport	3/165	12/6433	0.0030739	0.03573	0.0293995	YDR372C/YLR380W/YPL051W	3
Sensitive	GO:0006368	transcription elongation from RNA polymerase II promoter	8/165	98/6433	0.00350712	0.0403319	0.0331861	YLR240W/YGL070C/YGR056W/YLR357W/YPL129W/YBL006C/YGR252W/YLR226W	8
Sensitive	GO:0034727	piecemeal microautophagy of the nucleus	5/165	41/6433	0.00371023	0.0422185	0.0347384	YDR108W/YLR396C/YOR106W/YPL120W/YPL145C	5
Sensitive	GO:0061951	establishment of protein localization to plasma membrane	3/165	13/6433	0.00392137	0.0441562	0.0363329	YDR372C/YLR380W/YPL051W	3
Sensitive	GO:0035556	intracellular signal transduction	14/165	245/6433	0.00396922	0.0442343	0.0363971	YLR240W/YDR389W/YJL095W/YJL165C/YKR019C/YKR055W/YML057W/YPL031C/YDL006W/YDL047W/YGR057C/YGR163W/YHR030C/YKR007W	14
Sensitive	GO:0051651	maintenance of location in cell	5/165	42/6433	0.00412591	0.0455113	0.0374478	YKR001C/YDR372C/YDR414C/YJL053W/YJL154C	5
Sensitive	GO:0006400	tRNA modification	7/165	80/6433	0.00424271	0.0463269	0.038119	YBL071W-A/YHR111W/YIL008W/YNL119W/YDL047W/YGL211W/YGR200C	7
Resistant	GO:1904669	ATP export	14/210	17/6433	6.33731e-19	8.42229e-16	7.04442e-16	YGR206W/YKL041W/YLR417W/YCL008C/YDR069C/YJR102C/YKL002W/YLR119W/YMR077C/YNR006W/YPL002C/YPL065W/YPL084W/YMR275C	14
Resistant	GO:0015867	ATP transport	17/210	41/6433	2.1628e-15	1.43718e-12	1.20206e-12	YGR096W/YGR206W/YKL041W/YLR417W/YBR085W/YCL008C/YDL119C/YDR069C/YJR102C/YKL002W/YLR119W/YMR077C/YNR006W/YPL002C/YPL065W/YPL084W/YMR275C	17
Resistant	GO:0015868	purine ribonucleotide transport	17/210	43/6433	5.67223e-15	1.8846e-12	1.57628e-12	YGR096W/YGR206W/YKL041W/YLR417W/YBR085W/YCL008C/YDL119C/YDR069C/YJR102C/YKL002W/YLR119W/YMR077C/YNR006W/YPL002C/YPL065W/YPL084W/YMR275C	17
Resistant	GO:0051503	adenine nucleotide transport	17/210	43/6433	5.67223e-15	1.8846e-12	1.57628e-12	YGR096W/YGR206W/YKL041W/YLR417W/YBR085W/YCL008C/YDL119C/YDR069C/YJR102C/YKL002W/YLR119W/YMR077C/YNR006W/YPL002C/YPL065W/YPL084W/YMR275C	17
Resistant	GO:0015865	purine nucleotide transport	17/210	44/6433	8.98066e-15	2.38706e-12	1.99654e-12	YGR096W/YGR206W/YKL041W/YLR417W/YBR085W/YCL008C/YDL119C/YDR069C/YJR102C/YKL002W/YLR119W/YMR077C/YNR006W/YPL002C/YPL065W/YPL084W/YMR275C	17
Resistant	GO:0006862	nucleotide transport	17/210	47/6433	3.28921e-14	7.28561e-12	6.0937e-12	YGR096W/YGR206W/YKL041W/YLR417W/YBR085W/YCL008C/YDL119C/YDR069C/YJR102C/YKL002W/YLR119W/YMR077C/YNR006W/YPL002C/YPL065W/YPL084W/YMR275C	17
Resistant	GO:1901264	carbohydrate derivative transport	17/210	58/6433	1.72539e-12	3.27578e-10	2.73987e-10	YGR096W/YGR206W/YKL041W/YLR417W/YBR085W/YCL008C/YDL119C/YDR069C/YJR102C/YKL002W/YLR119W/YMR077C/YNR006W/YPL002C/YPL065W/YPL084W/YMR275C	17
Resistant	GO:0016197	endosomal transport	22/210	117/6433	1.51172e-11	2.41539e-09	2.02024e-09	YDR153C/YEL048C/YGR206W/YKL041W/YLR417W/YBL007C/YBL047C/YJL207C/YJR102C/YKL002W/YLR119W/YMR010W/YMR077C/YNL084C/YNR006W/YPL002C/YPL065W/YPL084W/YPR173C/YCR034W/YLR372W/YNL297C	22
Resistant	GO:0015748	organophosphate ester transport	19/210	85/6433	1.6357e-11	2.41539e-09	2.02024e-09	YGR096W/YGR206W/YKL041W/YLR417W/YMR060C/YBR085W/YCL008C/YDL119C/YDR069C/YJR102C/YKL002W/YLR119W/YMR010W/YMR077C/YNR006W/YPL002C/YPL065W/YPL084W/YMR275C	19
Resistant	GO:0043162	ubiquitin-dependent protein catabolic process via the multivesicular body sorting pathway	13/210	39/6433	1.26897e-10	1.68646e-08	1.41056e-08	YKL041W/YLR417W/YOR124C/YCL008C/YDR069C/YJR102C/YKL002W/YLR119W/YMR077C/YNR006W/YPL002C/YPL065W/YPL084W	13
Resistant	GO:0032509	endosome transport via multivesicular body sorting pathway	15/210	58/6433	2.66335e-10	2.94966e-08	2.4671e-08	YDR153C/YGR206W/YKL041W/YLR417W/YJR102C/YKL002W/YLR119W/YMR077C/YNR006W/YPL002C/YPL065W/YPL084W/YPR173C/YCR034W/YLR372W	15
Resistant	GO:0071985	multivesicular body sorting pathway	15/210	58/6433	2.66335e-10	2.94966e-08	2.4671e-08	YDR153C/YGR206W/YKL041W/YLR417W/YJR102C/YKL002W/YLR119W/YMR077C/YNR006W/YPL002C/YPL065W/YPL084W/YPR173C/YCR034W/YLR372W	15
Resistant	GO:0016192	vesicle-mediated transport	40/210	450/6433	3.21607e-09	3.28781e-07	2.74994e-07	YDR153C/YDR264C/YEL048C/YGR206W/YKL041W/YLR371W/YLR417W/YBL007C/YBL047C/YCL008C/YDL146W/YDL161W/YDR069C/YGR058W/YJL207C/YJR102C/YKL002W/YLL038C/YLR119W/YLR206W/YLR242C/YLR342W/YMR010W/YMR077C/YNL084C/YNL293W/YNR006W/YOL107W/YOR322C/YPL002C/YPL065W/YPL084W/YPR173C/YCR034W/YGL020C/YLR337C/YLR372W/YMR275C/YNL297C/YOR008C	40
Resistant	GO:0015711	organic anion transport	18/210	107/6433	7.64105e-09	7.20711e-07	6.02805e-07	YEL062W/YGR096W/YGR206W/YKL041W/YLR417W/YBR085W/YCL008C/YDL119C/YDR069C/YJR102C/YKL002W/YLR119W/YMR077C/YNR006W/YPL002C/YPL065W/YPL084W/YMR275C	18
Resistant	GO:0006897	endocytosis	20/210	133/6433	8.13444e-09	7.20711e-07	6.02805e-07	YDR153C/YDR264C/YLR371W/YBL007C/YBL047C/YDL146W/YDL161W/YDR069C/YJL207C/YLL038C/YLR206W/YLR242C/YLR342W/YNL084C/YNL293W/YOR322C/YLR337C/YMR275C/YNL297C/YOR008C	20
Resistant	GO:0045324	late endosome to vacuole transport	14/210	64/6433	1.14569e-08	9.51638e-07	7.95952e-07	YDR153C/YKL041W/YLR417W/YCL008C/YJR102C/YKL002W/YMR077C/YNR006W/YPL002C/YPL065W/YPL084W/YPR173C/YCR034W/YLR372W	14
Resistant	GO:0030036	actin cytoskeleton organization	20/210	150/6433	6.5999e-08	5.15957e-06	4.31547e-06	YDR153C/YIL034C/YLR006C/YLR371W/YBL007C/YDL161W/YDL176W/YDR129C/YER155C/YLL038C/YLR206W/YLR370C/YLR425W/YNL032W/YNL084C/YNL293W/YNR031C/YOR035C/YLR337C/YOR008C	20
Resistant	GO:0030029	actin filament-based process	20/210	152/6433	8.26846e-08	6.10488e-06	5.10614e-06	YDR153C/YIL034C/YLR006C/YLR371W/YBL007C/YDL161W/YDL176W/YDR129C/YER155C/YLL038C/YLR206W/YLR370C/YLR425W/YNL032W/YNL084C/YNL293W/YNR031C/YOR035C/YLR337C/YOR008C	20
Resistant	GO:0007032	endosome organization	8/210	21/6433	1.59392e-07	1.1149e-05	9.32508e-06	YCR068W/YKL041W/YKL061W/YDR069C/YKL002W/YMR077C/YPL084W/YPR173C	8
Resistant	GO:0044396	actin cortical patch organization	8/210	23/6433	3.62957e-07	2.41185e-05	2.01728e-05	YBL007C/YBL047C/YDL161W/YDL176W/YLL038C/YLR206W/YLR370C/YNL084C	8
Resistant	GO:0032511	late endosome to vacuole transport via multivesicular body sorting pathway	11/210	52/6433	6.43598e-07	4.07305e-05	3.40671e-05	YDR153C/YLR417W/YJR102C/YMR077C/YNR006W/YPL002C/YPL065W/YPL084W/YPR173C/YCR034W/YLR372W	11
Resistant	GO:0007154	cell communication	36/210	466/6433	7.83809e-07	4.73492e-05	3.9603e-05	YBR126C/YCR026C/YDL025C/YDR264C/YEL062W/YER037W/YGL253W/YHL023C/YJR059W/YLR006C/YLR332W/YLR371W/YLR417W/YOL001W/YOL148C/YOR101W/YBL016W/YBL047C/YCR081W/YDL073W/YDR103W/YDR294C/YER155C/YGR092W/YIR033W/YJL110C/YJR102C/YLR425W/YMR216C/YNL025C/YNL298W/YNR031C/YPL002C/YPL180W/YKL101W/YOR008C	36
Resistant	GO:0051050	positive regulation of transport	9/210	38/6433	2.53815e-06	0.000146661	0.000122668	YBR132C/YGR097W/YLR371W/YBL016W/YLR342W/YMR216C/YNL298W/YOR322C/YOR008C	9
Resistant	GO:0000147	actin cortical patch assembly	6/210	14/6433	2.71911e-06	0.000150571	0.000125938	YBL007C/YDL161W/YDL176W/YLL038C/YLR206W/YNL084C	6
Resistant	GO:0044257	cellular protein catabolic process	25/210	286/6433	5.44618e-06	0.000289519	0.000242154	YGR097W/YKL041W/YKL054C/YLR417W/YOR124C/YBR041W/YBR105C/YBR133C/YCL008C/YDR069C/YIL148W/YJR102C/YKL002W/YLR119W/YLR224W/YMR077C/YNL153C/YNR006W/YPL002C/YPL065W/YPL084W/YBR101C/YFR010W/YKL101W/YKL213C	25
Resistant	GO:1901565	organonitrogen compound catabolic process	31/210	411/6433	8.36678e-06	0.000425937	0.000356255	YCR068W/YGR097W/YKL041W/YKL054C/YLR417W/YOL086C/YOR124C/YBR041W/YBR105C/YBR133C/YBR281C/YCL008C/YDR069C/YDR294C/YEL046C/YER019W/YIL148W/YJR102C/YKL002W/YLR119W/YLR224W/YMR077C/YNL153C/YNR006W/YPL002C/YPL065W/YPL084W/YBR101C/YFR010W/YKL101W/YKL213C	31
Resistant	GO:0009968	negative regulation of signal transduction	10/210	55/6433	8.97384e-06	0.000425937	0.000356255	YDR264C/YEL062W/YGL253W/YHL023C/YLR371W/YOL001W/YBL016W/YDL073W/YDR103W/YER155C	10
Resistant	GO:0023057	negative regulation of signaling	10/210	55/6433	8.97384e-06	0.000425937	0.000356255	YDR264C/YEL062W/YGL253W/YHL023C/YLR371W/YOL001W/YBL016W/YDL073W/YDR103W/YER155C	10
Resistant	GO:0030163	protein catabolic process	25/210	296/6433	1.00059e-05	0.000440945	0.000368808	YGR097W/YKL041W/YKL054C/YLR417W/YOR124C/YBR041W/YBR105C/YBR133C/YCL008C/YDR069C/YIL148W/YJR102C/YKL002W/YLR119W/YLR224W/YMR077C/YNL153C/YNR006W/YPL002C/YPL065W/YPL084W/YBR101C/YFR010W/YKL101W/YKL213C	25
Resistant	GO:0007034	vacuolar transport	19/210	188/6433	1.01693e-05	0.000440945	0.000368808	YDR153C/YGR206W/YKL041W/YLR417W/YNL097C/YBR105C/YCL008C/YJR102C/YKL002W/YLR119W/YMR077C/YNR006W/YPL002C/YPL065W/YPL084W/YPR173C/YCR034W/YLR372W/YNL297C	19
Resistant	GO:0007010	cytoskeleton organization	24/210	278/6433	1.05375e-05	0.000440945	0.000368808	YDR153C/YIL034C/YIL153W/YLR006C/YLR371W/YBL007C/YDL161W/YDL176W/YDR129C/YER155C/YLL038C/YLR206W/YLR370C/YLR425W/YNL032W/YNL084C/YNL293W/YNL298W/YNR031C/YOR035C/YPR119W/YPR141C/YLR337C/YOR008C	24
Resistant	GO:0010648	negative regulation of cell communication	10/210	56/6433	1.06172e-05	0.000440945	0.000368808	YDR264C/YEL062W/YGL253W/YHL023C/YLR371W/YOL001W/YBL016W/YDL073W/YDR103W/YER155C	10
Resistant	GO:0010256	endomembrane system organization	13/210	97/6433	1.36486e-05	0.000549665	0.000459741	YCR068W/YKL041W/YKL061W/YDR069C/YKL002W/YLR242C/YMR077C/YOR086C/YPL084W/YPR173C/YGL020C/YGR026W/YML072C	13
Resistant	GO:0007015	actin filament organization	12/210	85/6433	1.72325e-05	0.000673587	0.00056339	YDR153C/YIL034C/YBL007C/YDL161W/YDR129C/YLL038C/YLR206W/YLR370C/YNL032W/YNL084C/YNL293W/YLR337C	12
Resistant	GO:0032879	regulation of localization	17/210	162/6433	1.85203e-05	0.000699818	0.000585329	YBR132C/YDR264C/YGR097W/YKL061W/YLR371W/YNL097C/YOL001W/YBL016W/YBL047C/YGR058W/YGR092W/YLR342W/YMR216C/YNL293W/YNL298W/YOR322C/YOR008C	17
Resistant	GO:0044265	cellular macromolecule catabolic process	32/210	449/6433	1.89567e-05	0.000699818	0.000585329	YGR097W/YJL209W/YKL041W/YKL054C/YLR417W/YOR124C/YBR041W/YBR105C/YBR133C/YCL008C/YDR069C/YGR072W/YIL148W/YIR033W/YJL124C/YJR102C/YKL002W/YKL023W/YLR119W/YLR224W/YMR077C/YNL147W/YNL153C/YNR006W/YPL002C/YPL065W/YPL084W/YPR072W/YBR101C/YFR010W/YKL101W/YKL213C	32
Resistant	GO:0009057	macromolecule catabolic process	33/210	478/6433	2.66378e-05	0.0009568	0.00080027	YGR097W/YJL209W/YKL041W/YKL054C/YLR417W/YOR124C/YBR041W/YBR105C/YBR133C/YCL008C/YDR069C/YGR072W/YIL148W/YIR033W/YJL124C/YJR102C/YKL002W/YKL023W/YLR119W/YLR224W/YMR077C/YNL147W/YNL153C/YNR006W/YPL002C/YPL065W/YPL084W/YPR072W/YPR160W/YBR101C/YFR010W/YKL101W/YKL213C	33
Resistant	GO:0006900	vesicle budding from membrane	7/210	29/6433	3.02439e-05	0.00105731	0.000884335	YKL041W/YDR069C/YGR058W/YKL002W/YMR077C/YPL084W/YPR173C	7
Resistant	GO:0048585	negative regulation of response to stimulus	10/210	63/6433	3.12098e-05	0.00105731	0.000884335	YDR264C/YEL062W/YGL253W/YHL023C/YLR371W/YOL001W/YBL016W/YDL073W/YDR103W/YER155C	10
Resistant	GO:0019941	modification-dependent protein catabolic process	21/210	240/6433	3.18227e-05	0.00105731	0.000884335	YKL041W/YKL054C/YLR417W/YOR124C/YBR105C/YCL008C/YDR069C/YIL148W/YJR102C/YKL002W/YLR119W/YLR224W/YMR077C/YNL153C/YNR006W/YPL002C/YPL065W/YPL084W/YBR101C/YFR010W/YKL213C	21
Resistant	GO:0006914	autophagy	20/210	224/6433	3.70696e-05	0.0012016	0.00100502	YCR068W/YEL062W/YGR063C/YHL023C/YIL153W/YLR332W/YLR417W/YNL097C/YOL001W/YCL008C/YDR300C/YDR435C/YEL053C/YGL167C/YNR006W/YOL004W/YPR173C/YGL020C/YKL213C/YOR008C	20
Resistant	GO:0051603	proteolysis involved in cellular protein catabolic process	22/210	265/6433	4.60698e-05	0.00145778	0.00121929	YKL041W/YKL054C/YLR417W/YOR124C/YBR041W/YBR105C/YCL008C/YDR069C/YIL148W/YJR102C/YKL002W/YLR119W/YLR224W/YMR077C/YNL153C/YNR006W/YPL002C/YPL065W/YPL084W/YBR101C/YFR010W/YKL213C	22
Resistant	GO:1902532	negative regulation of intracellular signal transduction	8/210	42/6433	5.11535e-05	0.001581	0.00132235	YEL062W/YHL023C/YLR371W/YOL001W/YBL016W/YDL073W/YDR103W/YER155C	8
Resistant	GO:1903793	positive regulation of anion transport	5/210	14/6433	5.56334e-05	0.00168038	0.00140548	YBR132C/YGR097W/YBL016W/YMR216C/YNL298W	5
Resistant	GO:0007165	signal transduction	26/210	352/6433	6.86837e-05	0.00195292	0.00163343	YDL025C/YDR264C/YEL062W/YGL253W/YHL023C/YJR059W/YLR006C/YLR332W/YLR371W/YOL001W/YOL148C/YOR101W/YBL016W/YBL047C/YDL073W/YDR103W/YDR294C/YER155C/YGR092W/YLR425W/YMR216C/YNL298W/YNR031C/YPL180W/YKL101W/YOR008C	26
Resistant	GO:0006511	ubiquitin-dependent protein catabolic process	20/210	234/6433	6.90648e-05	0.00195292	0.00163343	YKL041W/YKL054C/YLR417W/YOR124C/YBR105C/YCL008C/YDR069C/YJR102C/YKL002W/YLR119W/YLR224W/YMR077C/YNL153C/YNR006W/YPL002C/YPL065W/YPL084W/YBR101C/YFR010W/YKL213C	20
Resistant	GO:0061919	process utilizing autophagic mechanism	20/210	234/6433	6.90648e-05	0.00195292	0.00163343	YCR068W/YEL062W/YGR063C/YHL023C/YIL153W/YLR332W/YLR417W/YNL097C/YOL001W/YCL008C/YDR300C/YDR435C/YEL053C/YGL167C/YNR006W/YOL004W/YPR173C/YGL020C/YKL213C/YOR008C	20
Resistant	GO:0023052	signaling	26/210	353/6433	7.20324e-05	0.0019944	0.00166812	YDL025C/YDR264C/YEL062W/YGL253W/YHL023C/YJR059W/YLR006C/YLR332W/YLR371W/YOL001W/YOL148C/YOR101W/YBL016W/YBL047C/YDL073W/YDR103W/YDR294C/YER155C/YGR092W/YLR425W/YMR216C/YNL298W/YNR031C/YPL180W/YKL101W/YOR008C	26
Resistant	GO:0043270	positive regulation of ion transport	5/210	15/6433	8.12456e-05	0.00220358	0.00184308	YBR132C/YGR097W/YBL016W/YMR216C/YNL298W	5
Resistant	GO:0043632	modification-dependent macromolecule catabolic process	21/210	262/6433	0.000114713	0.00304557	0.00254732	YKL041W/YKL054C/YLR417W/YOR124C/YBR105C/YCL008C/YDR069C/YIL148W/YJR102C/YKL002W/YLR119W/YLR224W/YMR077C/YNL153C/YNR006W/YPL002C/YPL065W/YPL084W/YBR101C/YFR010W/YKL213C	21
Resistant	GO:0015931	nucleobase-containing compound transport	19/210	224/6433	0.000116873	0.00304557	0.00254732	YGR096W/YGR206W/YKL041W/YLR417W/YNL139C/YBR085W/YCL008C/YDL119C/YDR069C/YIL148W/YJR102C/YKL002W/YLR119W/YMR077C/YNR006W/YPL002C/YPL065W/YPL084W/YMR275C	19
Resistant	GO:0035556	intracellular signal transduction	20/210	245/6433	0.000130793	0.00334276	0.00279589	YDL025C/YEL062W/YHL023C/YJR059W/YLR006C/YLR371W/YOL001W/YOR101W/YBL016W/YDL073W/YDR103W/YDR294C/YER155C/YGR092W/YMR216C/YNL298W/YNR031C/YPL180W/YKL101W/YOR008C	20
Resistant	GO:0030866	cortical actin cytoskeleton organization	8/210	48/6433	0.000138186	0.00346509	0.00289821	YLR371W/YBL007C/YDL161W/YDL176W/YLL038C/YLR206W/YLR425W/YNL084C	8
Resistant	GO:0051049	regulation of transport	12/210	105/6433	0.000143923	0.00354211	0.00296263	YBR132C/YDR264C/YGR097W/YLR371W/YNL097C/YBL016W/YGR058W/YLR342W/YMR216C/YNL298W/YOR322C/YOR008C	12
Resistant	GO:0030865	cortical cytoskeleton organization	8/210	51/6433	0.000214373	0.00518004	0.00433259	YLR371W/YBL007C/YDL161W/YDL176W/YLL038C/YLR206W/YLR425W/YNL084C	8
Resistant	GO:1902679	negative regulation of RNA biosynthetic process	22/210	295/6433	0.000224508	0.00523459	0.00437822	YCR087C-A/YDL042C/YDR121W/YDR432W/YGR063C/YLR417W/YNL097C/YOL001W/YPL181W/YBR278W/YCR081W/YIR033W/YJL065C/YJL110C/YJR102C/YNL025C/YNL229C/YNL298W/YOL004W/YOL090W/YPL002C/YPL138C	22
Resistant	GO:1903507	negative regulation of nucleic acid-templated transcription	22/210	295/6433	0.000224508	0.00523459	0.00437822	YCR087C-A/YDL042C/YDR121W/YDR432W/YGR063C/YLR417W/YNL097C/YOL001W/YPL181W/YBR278W/YCR081W/YIR033W/YJL065C/YJL110C/YJR102C/YNL025C/YNL229C/YNL298W/YOL004W/YOL090W/YPL002C/YPL138C	22
Resistant	GO:0043328	protein transport to vacuole involved in ubiquitin-dependent protein catabolic process via the multivesicular body sorting pathway	6/210	28/6433	0.00023247	0.00532676	0.00445532	YLR417W/YJR102C/YNR006W/YPL002C/YPL065W/YPL084W	6
Resistant	GO:0070887	cellular response to chemical stimulus	28/210	424/6433	0.000247375	0.00557078	0.00465942	YBR126C/YDR264C/YGL019W/YGR097W/YHR008C/YLR006C/YLR332W/YLR417W/YOL148C/YBL016W/YBL024W/YBL047C/YCR081W/YDL073W/YDR103W/YDR346C/YIR033W/YJL110C/YJR102C/YLR224W/YNL025C/YNL153C/YNL229C/YNR031C/YPL002C/YBR101C/YNL080C/YOR061W	28
Resistant	GO:0009991	response to extracellular stimulus	14/210	145/6433	0.000251503	0.00557078	0.00465942	YBR126C/YCR026C/YEL062W/YER037W/YHL023C/YLR417W/YCR081W/YDR294C/YIR033W/YJL110C/YJR102C/YNL025C/YPL002C/YPL084W	14
Resistant	GO:0006665	sphingolipid metabolic process	8/210	53/6433	0.000282131	0.00614675	0.00514116	YBR058C-A/YDR294C/YDR297W/YER019W/YLR242C/YCR034W/YLR350W/YLR372W	8
Resistant	GO:0000038	very long-chain fatty acid metabolic process	4/210	11/6433	0.000304057	0.0065176	0.00545134	YGR037C/YBR041W/YCR034W/YLR372W	4
Resistant	GO:0030148	sphingolipid biosynthetic process	7/210	41/6433	0.000312225	0.00658645	0.00550893	YBR058C-A/YDR297W/YER019W/YLR242C/YCR034W/YLR350W/YLR372W	7
Resistant	GO:0051253	negative regulation of RNA metabolic process	22/210	303/6433	0.000327799	0.00680695	0.00569335	YCR087C-A/YDL042C/YDR121W/YDR432W/YGR063C/YLR417W/YNL097C/YOL001W/YPL181W/YBR278W/YCR081W/YIR033W/YJL065C/YJL110C/YJR102C/YNL025C/YNL229C/YNL298W/YOL004W/YOL090W/YPL002C/YPL138C	22
Resistant	GO:0031668	cellular response to extracellular stimulus	13/210	134/6433	0.000399149	0.00794761	0.0066474	YBR126C/YCR026C/YEL062W/YER037W/YHL023C/YLR417W/YCR081W/YDR294C/YIR033W/YJL110C/YJR102C/YNL025C/YPL002C	13
Resistant	GO:0071496	cellular response to external stimulus	13/210	134/6433	0.000399149	0.00794761	0.0066474	YBR126C/YCR026C/YEL062W/YER037W/YHL023C/YLR417W/YCR081W/YDR294C/YIR033W/YJL110C/YJR102C/YNL025C/YPL002C	13
Resistant	GO:0097435	supramolecular fiber organization	12/210	117/6433	0.00040067	0.00794761	0.0066474	YDR153C/YIL034C/YBL007C/YDL161W/YDR129C/YLL038C/YLR206W/YLR370C/YNL032W/YNL084C/YNL293W/YLR337C	12
Resistant	GO:0031667	response to nutrient levels	13/210	135/6433	0.000429171	0.00838778	0.00701556	YCR026C/YEL062W/YER037W/YHL023C/YLR417W/YCR081W/YDR294C/YIR033W/YJL110C/YJR102C/YNL025C/YPL002C/YPL084W	13
Resistant	GO:0045892	negative regulation of transcription, DNA-templated	21/210	291/6433	0.000488073	0.00940071	0.00786277	YCR087C-A/YDL042C/YDR121W/YDR432W/YGR063C/YLR417W/YNL097C/YOL001W/YPL181W/YBR278W/YCR081W/YIR033W/YJL065C/YJL110C/YJR102C/YNL025C/YNL298W/YOL004W/YOL090W/YPL002C/YPL138C	21
Resistant	GO:0009605	response to external stimulus	14/210	155/6433	0.00050078	0.00950766	0.00795223	YBR126C/YCR026C/YEL062W/YER037W/YHL023C/YLR417W/YCR081W/YDR294C/YIR033W/YJL110C/YJR102C/YNL025C/YPL002C/YPL084W	14
Resistant	GO:0046015	regulation of transcription by glucose	4/210	13/6433	0.000625692	0.0117119	0.00979586	YGL253W/YLR417W/YJR102C/YPL002C	4
Resistant	GO:0006970	response to osmotic stress	10/210	90/6433	0.000648161	0.011964	0.0100067	YBR126C/YIL153W/YLR006C/YLR332W/YDL073W/YER019W/YNR031C/YPL180W/YOR008C/YOR061W	10
Resistant	GO:0031669	cellular response to nutrient levels	12/210	125/6433	0.000732408	0.0133338	0.0111525	YCR026C/YEL062W/YER037W/YHL023C/YLR417W/YCR081W/YDR294C/YIR033W/YJL110C/YJR102C/YNL025C/YPL002C	12
Resistant	GO:0051128	regulation of cellular component organization	27/210	433/6433	0.000791659	0.0139904	0.0117016	YAL016W/YDR264C/YDR432W/YEL062W/YGR206W/YHL023C/YIL034C/YLR006C/YLR371W/YNL097C/YOR124C/YPL181W/YBL007C/YER019W/YGR058W/YLR342W/YLR370C/YLR425W/YNR031C/YOL004W/YOR026W/YOR322C/YPL180W/YPR141C/YLR337C/YNL294C/YOR008C	27
Resistant	GO:0051726	regulation of cell cycle	21/210	302/6433	0.000794944	0.0139904	0.0117016	YAL016W/YGR229C/YLR371W/YOL001W/YBL016W/YBL047C/YBR133C/YER019W/YER155C/YGR092W/YHR153C/YLR425W/YNL025C/YNL298W/YOR026W/YPR119W/YPR141C/YKL101W/YLR337C/YOR061W/YPL138C	21
Resistant	GO:0006623	protein targeting to vacuole	11/210	109/6433	0.000800052	0.0139904	0.0117016	YGR206W/YLR417W/YNL097C/YBR105C/YCL008C/YJR102C/YLR119W/YNR006W/YPL002C/YPL065W/YNL297C	11
Resistant	GO:0044087	regulation of cellular component biogenesis	16/210	201/6433	0.000822963	0.0141027	0.0117955	YBR058C-A/YEL062W/YGR206W/YGR229C/YHL023C/YIL034C/YLR371W/YNL097C/YPL181W/YBL007C/YGR058W/YLR370C/YLR425W/YOL004W/YLR337C/YLR350W	16
Resistant	GO:0006356	regulation of transcription by RNA polymerase I	6/210	35/6433	0.000827697	0.0141027	0.0117955	YGL019W/YGR063C/YNL097C/YNL139C/YOL004W/YOR061W	6
Resistant	GO:0006508	proteolysis	27/210	435/6433	0.000849354	0.0142885	0.0119509	YCR068W/YKL041W/YKL054C/YLR417W/YOR124C/YBR041W/YBR105C/YBR281C/YCL008C/YCR045C/YDR069C/YIL148W/YJR102C/YKL002W/YLR119W/YLR224W/YLR244C/YMR077C/YNL153C/YNR006W/YPL002C/YPL065W/YPL084W/YBR101C/YFR010W/YKL213C/YNL294C	27
Resistant	GO:0051172	negative regulation of nitrogen compound metabolic process	29/210	483/6433	0.000921341	0.0153058	0.0128018	YCR087C-A/YDL042C/YDR121W/YDR432W/YGL019W/YGR063C/YLR417W/YNL097C/YOL001W/YPL181W/YBR278W/YCL008C/YCR081W/YDL073W/YIR033W/YJL065C/YJL110C/YJR102C/YNL025C/YNL229C/YNL298W/YOL004W/YOL090W/YPL002C/YPR072W/YPR119W/YFR010W/YLR350W/YPL138C	29
Resistant	GO:0018105	peptidyl-serine phosphorylation	7/210	49/6433	0.000956274	0.01569	0.0131231	YEL062W/YGL019W/YGR092W/YMR216C/YNL298W/YKL101W/YOR061W	7
Resistant	GO:0033043	regulation of organelle organization	20/210	286/6433	0.000989235	0.0160328	0.0134099	YAL016W/YEL062W/YHL023C/YIL034C/YLR006C/YLR371W/YNL097C/YOR124C/YPL181W/YBL007C/YER019W/YGR058W/YLR370C/YLR425W/YNR031C/YOL004W/YOR026W/YPR141C/YLR337C/YNL294C	20
Resistant	GO:0045934	negative regulation of nucleobase-containing compound metabolic process	22/210	329/6433	0.001005	0.0160921	0.0134595	YCR087C-A/YDL042C/YDR121W/YDR432W/YGR063C/YLR417W/YNL097C/YOL001W/YPL181W/YBR278W/YCR081W/YIR033W/YJL065C/YJL110C/YJR102C/YNL025C/YNL229C/YNL298W/YOL004W/YOL090W/YPL002C/YPL138C	22
Resistant	GO:0030100	regulation of endocytosis	5/210	25/6433	0.00110097	0.0173322	0.0144967	YDR264C/YLR371W/YLR342W/YOR322C/YOR008C	5
Resistant	GO:0072666	establishment of protein localization to vacuole	12/210	131/6433	0.00111106	0.0173322	0.0144967	YGR206W/YLR417W/YNL097C/YBR105C/YCL008C/YJR102C/YLR119W/YNR006W/YPL002C/YPL065W/YPL084W/YNL297C	12
Resistant	GO:0015695	organic cation transport	4/210	15/6433	0.00113461	0.0173322	0.0144967	YBR132C/YGR096W/YJR059W/YOR317W	4
Resistant	GO:0045053	protein retention in Golgi apparatus	4/210	15/6433	0.00113461	0.0173322	0.0144967	YLR417W/YKL002W/YNR006W/YPR173C	4
Resistant	GO:0018209	peptidyl-serine modification	7/210	51/6433	0.00121967	0.0184198	0.0154063	YEL062W/YGL019W/YGR092W/YMR216C/YNL298W/YKL101W/YOR061W	7
Resistant	GO:0032535	regulation of cellular component size	8/210	66/6433	0.00127134	0.0187735	0.0157022	YGL253W/YIL034C/YJR059W/YBL007C/YLR342W/YLR370C/YMR216C/YLR337C	8
Resistant	GO:0090066	regulation of anatomical structure size	8/210	66/6433	0.00127134	0.0187735	0.0157022	YGL253W/YIL034C/YJR059W/YBL007C/YLR342W/YLR370C/YMR216C/YLR337C	8
Resistant	GO:0061984	catabolite repression	4/210	16/6433	0.00147447	0.0215337	0.0180108	YLR417W/YJL110C/YJR102C/YPL002C	4
Resistant	GO:0007584	response to nutrient	7/210	53/6433	0.00153678	0.0218791	0.0182997	YLR417W/YCR081W/YJL110C/YJR102C/YNL025C/YPL002C/YPL084W	7
Resistant	GO:0032956	regulation of actin cytoskeleton organization	8/210	68/6433	0.0015475	0.0218791	0.0182997	YIL034C/YLR006C/YLR371W/YBL007C/YLR370C/YLR425W/YNR031C/YLR337C	8
Resistant	GO:0032970	regulation of actin filament-based process	8/210	68/6433	0.0015475	0.0218791	0.0182997	YIL034C/YLR006C/YLR371W/YBL007C/YLR370C/YLR425W/YNR031C/YLR337C	8
Resistant	GO:0000165	MAPK cascade	6/210	41/6433	0.00194827	0.0267951	0.0224115	YLR006C/YBL016W/YDL073W/YDR103W/YMR216C/YNR031C	6
Resistant	GO:0061912	selective autophagy	6/210	41/6433	0.00194827	0.0267951	0.0224115	YCR068W/YCL008C/YDR300C/YPR173C/YGL020C/YKL213C	6
Resistant	GO:0072665	protein localization to vacuole	12/210	140/6433	0.00197364	0.0267951	0.0224115	YGR206W/YLR417W/YNL097C/YBR105C/YCL008C/YJR102C/YLR119W/YNR006W/YPL002C/YPL065W/YPL084W/YNL297C	12
Resistant	GO:0006468	protein phosphorylation	17/210	239/6433	0.00197586	0.0267951	0.0224115	YDL025C/YEL062W/YGL019W/YJR059W/YLR006C/YOL001W/YBL016W/YDL073W/YDR103W/YGR092W/YMR216C/YNL025C/YNL298W/YNR031C/YPR119W/YKL101W/YOR061W	17
Resistant	GO:0016236	macroautophagy	12/210	142/6433	0.00222561	0.0298771	0.0249893	YCR068W/YEL062W/YHL023C/YLR417W/YOL001W/YCL008C/YDR300C/YEL053C/YGL167C/YPR173C/YGL020C/YKL213C	12
Resistant	GO:0032880	regulation of protein localization	9/210	89/6433	0.00234254	0.0311323	0.0260392	YKL061W/YNL097C/YOL001W/YBL016W/YBL047C/YGR092W/YMR216C/YNL293W/YNL298W	9
Resistant	GO:0032465	regulation of cytokinesis	5/210	30/6433	0.00258636	0.0336988	0.0281857	YLR371W/YBL047C/YGR092W/YLR425W/YLR337C	5
Resistant	GO:0051302	regulation of cell division	5/210	30/6433	0.00258636	0.0336988	0.0281857	YLR371W/YBL047C/YGR092W/YLR425W/YLR337C	5
Resistant	GO:1902531	regulation of intracellular signal transduction	9/210	91/6433	0.00273089	0.0352364	0.0294718	YEL062W/YHL023C/YLR006C/YLR371W/YOL001W/YBL016W/YDL073W/YDR103W/YER155C	9
Resistant	GO:0009890	negative regulation of biosynthetic process	25/210	425/6433	0.00278978	0.0353107	0.029534	YCR087C-A/YDL042C/YDR121W/YDR432W/YGR063C/YLR417W/YNL097C/YOL001W/YPL181W/YBR105C/YBR278W/YCR081W/YIR033W/YJL065C/YJL110C/YJR102C/YNL025C/YNL229C/YNL298W/YOL004W/YOL090W/YPL002C/YPR072W/YLR350W/YPL138C	25
Resistant	GO:0031327	negative regulation of cellular biosynthetic process	25/210	425/6433	0.00278978	0.0353107	0.029534	YCR087C-A/YDL042C/YDR121W/YDR432W/YGR063C/YLR417W/YNL097C/YOL001W/YPL181W/YBR105C/YBR278W/YCR081W/YIR033W/YJL065C/YJL110C/YJR102C/YNL025C/YNL229C/YNL298W/YOL004W/YOL090W/YPL002C/YPR072W/YLR350W/YPL138C	25
Resistant	GO:0045185	maintenance of protein location	6/210	44/6433	0.00282009	0.0353575	0.0295731	YLR417W/YJL110C/YKL002W/YNL229C/YNR006W/YPR173C	6
Resistant	GO:0045807	positive regulation of endocytosis	4/210	19/6433	0.00290779	0.0361164	0.0302078	YLR371W/YLR342W/YOR322C/YOR008C	4
Resistant	GO:0009895	negative regulation of catabolic process	5/210	31/6433	0.00300323	0.0366174	0.0306269	YGR063C/YNL097C/YOL001W/YIR033W/YFR010W	5
Resistant	GO:0031330	negative regulation of cellular catabolic process	5/210	31/6433	0.00300323	0.0366174	0.0306269	YGR063C/YNL097C/YOL001W/YIR033W/YFR010W	5
Resistant	GO:0031399	regulation of protein modification process	15/210	208/6433	0.00316231	0.0380276	0.0318064	YAL016W/YEL062W/YGL019W/YIL153W/YLR006C/YOL001W/YCL008C/YDL073W/YDR103W/YHR153C/YNL025C/YNL298W/YNR031C/YOR026W/YPR119W	15
Resistant	GO:0051495	positive regulation of cytoskeleton organization	7/210	60/6433	0.00317612	0.0380276	0.0318064	YLR006C/YLR371W/YBL007C/YLR370C/YLR425W/YNR031C/YLR337C	7
Resistant	GO:0032467	positive regulation of cytokinesis	3/210	10/6433	0.00347231	0.0404798	0.0338574	YLR371W/YBL047C/YLR425W	3
Resistant	GO:0051781	positive regulation of cell division	3/210	10/6433	0.00347231	0.0404798	0.0338574	YLR371W/YBL047C/YLR425W	3
Resistant	GO:0061187	regulation of chromatin silencing at rDNA	3/210	10/6433	0.00347231	0.0404798	0.0338574	YNL097C/YPL181W/YOL004W	3
Resistant	GO:0034067	protein localization to Golgi apparatus	4/210	20/6433	0.00354299	0.0409446	0.0342462	YLR417W/YKL002W/YNR006W/YPR173C	4
Resistant	GO:0018193	peptidyl-amino acid modification	17/210	253/6433	0.00358725	0.0410988	0.0343751	YEL062W/YGL019W/YIL153W/YNL097C/YOL148C/YBR133C/YDL040C/YEL053C/YGR092W/YHR153C/YLR216C/YMR216C/YNL136W/YNL298W/YKL101W/YOR061W/YPL138C	17
Resistant	GO:0051493	regulation of cytoskeleton organization	9/210	95/6433	0.00365982	0.0415718	0.0347708	YIL034C/YLR006C/YLR371W/YBL007C/YLR370C/YLR425W/YNR031C/YPR141C/YLR337C	9
Resistant	GO:0006869	lipid transport	8/210	78/6433	0.0037168	0.0418612	0.0350128	YMR060C/YBR041W/YLR242C/YMR010W/YNL298W/YOR086C/YOR317W/YML072C	8
Resistant	GO:0009628	response to abiotic stimulus	14/210	192/6433	0.0039016	0.0435733	0.0364449	YBR126C/YIL153W/YLR006C/YLR332W/YNL097C/YDL073W/YER019W/YIR033W/YNR031C/YOL004W/YPL180W/YNL294C/YOR008C/YOR061W	14
Resistant	GO:0016050	vesicle organization	9/210	98/6433	0.00450671	0.0495494	0.0414432	YCR068W/YKL041W/YKL061W/YDR069C/YGR058W/YKL002W/YMR077C/YPL084W/YPR173C	9
Resistant	GO:0000433	carbon catabolite repression of transcription from RNA polymerase II promoter by glucose	3/210	11/6433	0.0046604	0.0495494	0.0414432	YLR417W/YJR102C/YPL002C	3
Resistant	GO:0045014	carbon catabolite repression of transcription by glucose	3/210	11/6433	0.0046604	0.0495494	0.0414432	YLR417W/YJR102C/YPL002C	3
Resistant	GO:0061186	negative regulation of chromatin silencing at silent mating-type cassette	3/210	11/6433	0.0046604	0.0495494	0.0414432	YNL097C/YPL181W/YOL004W	3
Resistant	GO:0061986	negative regulation of transcription by glucose	3/210	11/6433	0.0046604	0.0495494	0.0414432	YLR417W/YJR102C/YPL002C	3
Resistant	GO:0061987	negative regulation of transcription from RNA polymerase II promoter by glucose	3/210	11/6433	0.0046604	0.0495494	0.0414432	YLR417W/YJR102C/YPL002C	3
Resistant	GO:0001932	regulation of protein phosphorylation	10/210	117/6433	0.0047102	0.0496814	0.0415536	YEL062W/YGL019W/YLR006C/YOL001W/YDL073W/YDR103W/YNL025C/YNL298W/YNR031C/YPR119W	10

## Sheet: Supplemental Table S4
Supplemental Table S4. GO terms of molecular functions represented in sensitive and resistant mutants or sensitive and resistant mutants combined (All) with gadolinium.
Cluster	ID	Description	GeneRatio	BgRatio	pvalue	p.adjust	qvalue	geneID	Count
All	GO:0044769	ATPase activity, coupled to transmembrane movement of ions, rotational mechanism	7/375	17/6396	2.62339e-05	0.00440656	0.00409278	YDL185W/YGR020C/YHR026W/YKL080W/YPR036W/YBR127C/YEL027W	7
All	GO:0046961	proton-transporting ATPase activity, rotational mechanism	7/375	17/6396	2.62339e-05	0.00440656	0.00409278	YDL185W/YGR020C/YHR026W/YKL080W/YPR036W/YBR127C/YEL027W	7
All	GO:0042625	ATPase coupled ion transmembrane transporter activity	9/375	30/6396	3.53468e-05	0.00440656	0.00409278	YDL185W/YGR020C/YHR026W/YKL080W/YPR036W/YBR127C/YCL005W-A/YEL027W/YGL167C	9
All	GO:0019829	cation-transporting ATPase activity	8/375	26/6396	7.94796e-05	0.00743134	0.00690218	YDL185W/YGR020C/YHR026W/YKL080W/YPR036W/YBR127C/YEL027W/YGL167C	8
All	GO:0043130	ubiquitin binding	10/375	42/6396	0.000115372	0.00862985	0.00801534	YML097C/YGR206W/YLR417W/YBL007C/YBL047C/YCL008C/YDL161W/YNR006W/YOR026W/YKL213C	10
All	GO:0005543	phospholipid binding	17/375	110/6396	0.000199962	0.0124643	0.0115768	YGL105W/YDR372C/YLR148W/YLR396C/YMR183C/YPL045W/YPL232W/YPL145C/YDR153C/YLR371W/YLR417W/YDL161W/YDR103W/YLR206W/YNR006W/YOR086C/YML072C	17
All	GO:0030674	protein binding, bridging	19/375	133/6396	0.000247006	0.0131972	0.0122574	YGL223C/YLR148W/YMR183C/YOL018C/YOR036W/YOR106W/YPL232W/YDR173C/YJL154C/YDL232W/YOL044W/YBL007C/YDL073W/YDR103W/YDR129C/YLR224W/YNL084C/YOR322C/YGL020C	19
All	GO:0032182	ubiquitin-like protein binding	10/375	48/6396	0.00037397	0.0174831	0.0162382	YML097C/YGR206W/YLR417W/YBL007C/YBL047C/YCL008C/YDL161W/YNR006W/YOR026W/YKL213C	10
All	GO:0000149	SNARE binding	9/375	41/6396	0.000487002	0.0202376	0.0187966	YDR027C/YJL204C/YDR484W/YLR360W/YMR183C/YOL018C/YOR036W/YOR106W/YPL232W	9
All	GO:0005085	guanyl-nucleotide exchange factor activity	8/375	37/6396	0.00111264	0.0400315	0.0371809	YDR137W/YKL081W/YLR039C/YML097C/YLR371W/YER155C/YLR425W/YNL297C	8
All	GO:0008289	lipid binding	18/375	139/6396	0.0011774	0.0400315	0.0371809	YGL105W/YDR372C/YLR148W/YLR396C/YMR183C/YPL045W/YPL232W/YPL145C/YDR153C/YGR037C/YLR371W/YLR417W/YDL161W/YDR103W/YLR206W/YNR006W/YOR086C/YML072C	18
Sensitive	GO:0044769	ATPase activity, coupled to transmembrane movement of ions, rotational mechanism	7/165	17/6396	1.0481e-07	1.22103e-05	1.07568e-05	YDL185W/YGR020C/YHR026W/YKL080W/YPR036W/YBR127C/YEL027W	7
Sensitive	GO:0046961	proton-transporting ATPase activity, rotational mechanism	7/165	17/6396	1.0481e-07	1.22103e-05	1.07568e-05	YDL185W/YGR020C/YHR026W/YKL080W/YPR036W/YBR127C/YEL027W	7
Sensitive	GO:0042625	ATPase coupled ion transmembrane transporter activity	8/165	30/6396	5.97476e-07	4.0883e-05	3.60162e-05	YDL185W/YGR020C/YHR026W/YKL080W/YPR036W/YBR127C/YCL005W-A/YEL027W	8
Sensitive	GO:0000149	SNARE binding	9/165	41/6396	7.01855e-07	4.0883e-05	3.60162e-05	YDR027C/YJL204C/YDR484W/YLR360W/YMR183C/YOL018C/YOR036W/YOR106W/YPL232W	9
Sensitive	GO:0019829	cation-transporting ATPase activity	7/165	26/6396	2.91329e-06	0.000135759	0.000119598	YDL185W/YGR020C/YHR026W/YKL080W/YPR036W/YBR127C/YEL027W	7
Sensitive	GO:0003735	structural constituent of ribosome	19/165	237/6396	9.46127e-06	0.000367413	0.000323675	YDR382W/YDR418W/YDR450W/YER074W/YJL189W/YKR057W/YML024W/YML063W/YMR143W/YMR242C/YNL302C/YOR096W/YPL249C-A/YBL072C/YBR181C/YDL083C/YGR118W/YIL052C/YLR441C	19
Sensitive	GO:0015078	proton transmembrane transporter activity	10/165	99/6396	0.000214154	0.00712827	0.0062797	YDL185W/YGR020C/YHR026W/YKL080W/YPR036W/YBR127C/YCL005W-A/YEL027W/YOL122C/YDR456W	10
Sensitive	GO:0022890	inorganic cation transmembrane transporter activity	13/165	162/6396	0.000258129	0.007518	0.00662304	YDL185W/YGR020C/YHR026W/YKL080W/YPR036W/YBR127C/YBR187W/YCL005W-A/YEL027W/YOL122C/YBR021W/YDR456W/YHR050W	13
Sensitive	GO:0005484	SNAP receptor activity	5/165	24/6396	0.000307065	0.00794958	0.00700324	YMR183C/YOL018C/YOR036W/YOR106W/YPL232W	5
Sensitive	GO:0005198	structural molecule activity	20/165	363/6396	0.000988169	0.0230243	0.0202835	YDR382W/YDR418W/YDR450W/YER074W/YJL189W/YKR057W/YML024W/YML063W/YMR143W/YMR242C/YNL302C/YOR096W/YPL249C-A/YBL072C/YBR181C/YDL083C/YGR118W/YIL052C/YLR441C/YNL322C	20
Sensitive	GO:0008324	cation transmembrane transporter activity	13/165	196/6396	0.00156962	0.0332474	0.0292895	YDL185W/YGR020C/YHR026W/YKL080W/YPR036W/YBR127C/YBR187W/YCL005W-A/YEL027W/YOL122C/YBR021W/YDR456W/YHR050W	13
Sensitive	GO:0070300	phosphatidic acid binding	3/165	10/6396	0.00177031	0.0343736	0.0302817	YMR183C/YPL232W/YPL145C	3
Resistant	GO:0043130	ubiquitin binding	9/210	42/6396	6.49147e-06	0.00205779	0.00194744	YGR206W/YLR417W/YBL007C/YBL047C/YCL008C/YDL161W/YNR006W/YOR026W/YKL213C	9
Resistant	GO:0032182	ubiquitin-like protein binding	9/210	48/6396	2.05726e-05	0.00326076	0.00308589	YGR206W/YLR417W/YBL007C/YBL047C/YCL008C/YDL161W/YNR006W/YOR026W/YKL213C	9
